# Supplementary material for: Unveiling long-term prenatal nutrition biomarkers in beef cattle via multi-tissue and multi-OMICs analysis
Source: Metabolomics. 2025 Dec 1;22(1):8. doi: 10.1007/s11306-025-02384-3 (PMC12669329; doi:10.1007/s11306-025-02384-3)
Supplement: Supplementary file 1 — All the Additional files (1 to 10) are presented in Supplementary material 1. Supplementary material 1 (XLSX 292.1 kb) [file 11306_2025_2384_MOESM1_ESM.xlsx]

## Sheet: Additional file 1_liver
Additional file 1. List of liver genes used as input in mixOmics following all filtering steps.
ID	BMX	SLC12A8	TNC	FBN3	COL11A2	ODAD2	LTF	DEPDC1	ENSBTAG00000001595	ENSBTAG00000001851	NR4A3	ATP6V1C2	CCN3	ANGPTL4	REC8	PPFIA3	UNC5CL	CDCA7	CFAP69	CAPN8	CYP2B6	FBLN2	AK8	FCER2	ACSL1	ENSBTAG00000004565	SLC13A5	ILDR1	MXD3	UCHL1	TGFB2	TCAF2	HPSE	IL4I1	DMC1	ISLR	PPP1R1B	SPC24	GPR17	HP	ATP2A1	NEB	ABHD1	NUF2	ENSBTAG00000007392	ZFAND2A	CD28	SLC45A3	SORCS1
6781	1.14789	0.991259	7.57961	0.296289	1.77897	1.77897	0.685223	1.41785	5.39358	5.28247	1.14789	1.04538	4.2196	3.29503	5.67897	1.37622	4.22547	2.435	0.464636	5.27116	2.11893	2.86938	0.876512	1.28917	7.90461	0.10567	2.58871	0.935026	2.30792	0.615375	0.935026	3.14198	1.41785	1.5733	1.04538	1.37622	2.49457	2.47499	3.54091	8.67599	1.2436	1.19654	4.28854	2.35153	0	1.74666	0.541974	2.41458	0.815525
6796	1.25525	0.196619	6.83488	0.962778	1.16419	3.41097	0	0.101656	6.91474	4.97466	0.962778	0.101656	0.962778	2.48524	3.74532	0.728609	4.56263	1.01583	0.524091	4.57152	0.524091	2.2837	2.66205	0.79081	9.73176	1.3409	2.2837	0.369627	0.85044	0.101656	0.524091	1.21044	0.962778	2.04935	0.79081	0.663606	4.18238	0.663606	1.067	9.83431	1.01583	0.907702	4.26139	2.2173	0.369627	2.2173	0.962778	1.88798	0.285714
6797	2.16357	0.870758	9.09009	0	1.05465	3.61698	0.320296	0.221227	8.10255	3.90725	0.320296	0.934694	1.36423	5.84995	3.87502	1.11108	6.30027	1.05465	1.36423	5.1418	1.36423	2.08121	0.7337	0.659958	10.8841	0.320296	4.20172	0.320296	0.870758	0.659958	0.221227	3.09432	1.49721	1.36423	1.61897	0.412998	1.65738	0.7337	2.73002	8.75339	0.870758	0.5001	5.28359	1.86853	0	2.19001	2.55799	3.44103	1.49721
6808	1.4172	1.11734	8.81777	0.808841	1.11734	3.11854	0	0.222888	6.19159	3.69436	0.415905	1.5466	1.46164	4.13255	2.37203	0.415905	5.74711	1.17185	1.80983	4.06935	0.415905	1.27505	2.30044	0.415905	10.1334	0.876045	4.66154	0.876045	1.32401	0.664243	0.222888	0.876045	2.86097	2.37203	0.415905	0.222888	3.00303	1.46164	2.11814	10.8707	0.808841	0.322622	5.20304	3.18631	0.664243	2.54719	0.415905	2.06153	0
6816	1.44407	0.331281	6.52139	1.57483	1.69471	3.56578	0.331281	0.755611	6.26795	3.85886	0.827323	0.331281	2.06475	3.77972	3.80659	1.61591	5.05971	2.38298	0.516234	7.63402	0.895639	1.94089	0.516234	1.19576	9.99741	0.600517	4.32924	0.680147	1.34981	0.895639	0.895639	2.79431	0.960865	1.19576	0.600517	0.516234	3.2507	2.35898	2.94699	10.4754	0.516234	0.680147	4.63924	2.75807	1.02327	2.03477	1.08309	2.00415	1.53254
6821	1.06662	0.424424	7.87286	0.0954617	1.32479	3.06832	0.269299	0.864642	5.85416	3.61103	0.348945	1.1579	1.84779	4.01671	0.809398	0.496149	6.52328	1.32479	0.348945	5.11789	1.43839	4.6987	2.98352	0.564477	10.4268	1.06662	5.12922	0	0.629714	0	0.564477	1.1579	1.20147	2.05198	0.969161	0	1.20147	1.28484	1.24376	12.1163	1.01871	0.629714	5.12357	2.12166	0.629714	2.81144	1.20147	2.51604	0.751955
6822	1.66819	2.00572	9.43405	0.323457	1.00382	3.66046	0.504748	0.223484	7.40704	5.03714	0.504748	1.17417	1.50744	4.50448	1.77799	0.504748	6.02803	1.50744	1.66819	6.28675	0.416948	2.22839	2.22839	1.70572	9.91726	0.877941	5.44486	0.877941	1.22676	0.116065	0.323457	3.2292	4.4053	1.54934	2.03551	0.323457	2.32803	0.587509	2.44363	10.496	0.665779	0.942252	6.29139	2.66939	0	2.14886	2.30376	2.30376	1.88002
6876	1.23646	0.362346	7.01023	1.6838	2.25794	2.09876	1.43994	0.27993	7.55194	6.09403	1.4774	0	1.099	2.63474	5.68551	1.23646	3.84276	1.65139	0.27993	5.64904	0.584626	5.94654	0.836058	1.23646	9.3703	1.0501	2.84999	0.440307	1.23646	1.23646	0.584626	3.85704	1.65139	1.40147	0	0.892619	3.01194	0.892619	2.43975	7.44785	0.892619	0.584626	4.56672	2.09876	1.36195	4.03719	1.19208	2.34158	0.947047
6979	1.01158	1.25436	8.26097	0.127468	0.798255	1.91504	0.453647	0	8.27308	5.04271	0.798255	1.94995	1.64368	4.80598	2.64739	0.352898	5.64532	1.19739	0.453647	3.20498	0.798255	2.2868	2.36649	0.872924	9.5019	0.127468	6.13506	0.244582	1.19739	1.01158	0.547818	3.13084	1.68571	1.30917	1.07621	1.19739	1.30917	1.84257	2.70984	13.0334	2.98697	3.79078	5.45793	1.41291	0.127468	1.91504	0.244582	2.31386	2.84581
7045	1.06455	0.474908	6.66863	0	0.209056	2.93113	0.209056	0.391618	3.4771	3.13694	0.628317	0.474908	2.14747	1.98648	4.4161	0.553651	3.83331	1.16829	0.391618	4.01126	0.391618	1.00975	2.70831	2.97471	9.53389	0.474908	3.09806	0.303223	0.553651	0.766971	1.35576	2.29228	2.04217	1.44108	0.893459	0.108311	2.14747	0.474908	1.80525	8.49853	0.391618	0.8316	4.61281	2.91631	0.108311	1.16829	0.474908	1.39905	0.391618
7063	1.05422	0.564122	5.30445	1.24832	1.24832	1.3192	1.90739	0.676367	2.92205	5.39746	0.621336	0.238093	0.877629	2.88748	5.09319	1.01206	3.24689	2.30671	0.30946	5.64343	0.968626	1.21154	0.504546	0.729375	8.12598	0.163012	1.05422	0.621336	1.45129	0.163012	0.564122	1.01206	1.09519	1.3192	0.564122	0.30946	3.97941	1.65681	3.31783	7.30382	0.780505	0.621336	3.57838	1.95268	0	1.73666	0.780505	0.504546	0.163012
7072	0.864085	1.0313	7.70653	1.0313	1.27303	1.51806	0	0.605908	4.1519	5.49874	1.59129	0.533437	1.791	3.39835	4.08375	1.18114	4.64438	1.85187	0.291234	3.80466	2.47205	1.51806	1.31687	1.18114	8.29912	0.291234	4.60514	1.99367	1.51806	1.51806	0.605908	3.70919	1.18114	1.44092	0.864085	0.864085	3.75771	1.99367	3.16642	11.7951	0.291234	1.0313	3.88694	2.21833	0	2.07251	0.376567	1.62655	0.864085
7074	3.31332	0.62466	9.07211	0.537584	1.17907	3.60859	1.28979	0	7.04677	3.38989	1.4414	2.50995	2.43965	3.89796	3.82629	0.537584	5.99058	0.995222	2.4869	4.49142	0.124736	2.28784	3.03995	1.17907	11.2816	1.34212	5.38609	0.345877	0.444913	0.444913	0.784473	1.4886	0.858197	2.53265	1.12035	0.706778	0.858197	0.345877	1.8191	10.7795	0.706778	0.784473	6.33847	6.94364	4.2526	4.99482	2.36574	5.23515	0.784473
7075	1.23771	0.570546	7.25946	0.570546	0	3.35285	0.828743	0.133586	5.5057	4.86948	0.828743	3.23886	1.1771	3.92263	4.5787	0.368547	5.1786	1.50758	0	5.17473	0.368547	2.00271	2.54865	0.747706	10.8633	1.40561	4.49428	2.52453	0.473079	0.978321	0.255844	4.77039	0.978321	0.661844	1.11384	0.133586	2.37065	1.23771	2.00271	12.4714	0.661844	0.368547	4.79581	4.45014	1.60282	2.49999	1.23771	4.29479	0.255844
7085	1.06105	1.11771	7.91251	0.876351	1.17222	3.75872	1.97271	0.940579	3.66678	5.33196	0.222984	0.115796	1.27544	3.66678	4.87847	1.00207	5.50655	1.81031	1.17222	5.83695	0.222984	3.25163	0.809129	0.503718	9.49582	1.46207	2.77612	1.11771	1.62729	1.17222	0.503718	1.11771	0.586343	0.809129	0.416073	0.322756	2.3491	1.50518	1.37177	7.56445	0.940579	0	5.49054	2.62796	0	2.14616	1.46207	1.50518	0.222984
[truncated: 352 more columns]

## Sheet: Additional file 2_muscle
Additional file 2. List of muscle genes used as input in mixOmics following all filtering steps.
ID	PMP2	ASCC1	OTOR	GPNMB	SYNJ2	IFNLR1	GBP1	MAOB	LTF	ACSM1	CCL28	PATL2	CLGN	SYT4	SIM1	SLC4A4	RBM47	ANGPTL4	GLDN	MSR1	ZNF385B	SLC6A2	CFAP69	NR4A2	RIMS2	AK8	FOS	SERPINC1	PITX1	COMP	COQ10B	KRT19	MXD3	TM7SF2	UCP3	SPP1	CCNB2	NTS	SQLE	ENSBTAG00000005972	SBK2	CCRL2	FOSL1	NIM1K	EPCAM	C6H4orf19	NRCAM	FGG	NAPSA
6781	1.75354	4.61427	0	2.43425	2.34085	1.48909	1.89168	3.11774	0.293829	1.84709	0.746458	1.36806	0.537822	0	1.01186	2.97996	0	1.30351	1.09048	1.30351	2.09606	0	0.293829	6.47913	0	0	8.06549	0.154382	0.154382	0.154382	4.72315	1.6535	1.42984	1.09048	6.49186	0.928699	0.154382	1.48909	3.75882	0.293829	0.293829	1.70438	0.645908	3.672	0	1.09048	0.746458	0.537822	0.645908
6796	0.0840861	6.16146	1.88781	1.57557	2.4754	1.42248	1.93386	4.12965	0.310415	1.09782	0.0840861	2.0638	1.13771	0	0.565722	3.20511	1.05678	1.79105	0.443709	1.57557	2.86823	0.879882	0.238846	6.20788	0	0.731337	7.53286	0.310415	0.16354	0.78257	5.01741	0.0840861	1.21434	1.35638	7.4206	0.310415	0.238846	0	3.52391	0.565722	0.443709	2.22063	0.0840861	2.18299	0.506005	0.731337	0.16354	0.16354	0.623066
6797	0.979874	6.08029	1.40094	0.313911	3.18304	0.888115	3.04114	1.92423	0.313911	0.979874	0.241602	3.75684	1.90094	3.32977	0.0851096	4.83431	0.448489	5.3549	0.241602	0.790121	4.10135	1.29774	2.78545	3.66997	1.33297	0.0851096	7.33312	0.629394	1.94715	0	4.13167	0.934724	0.448489	2.23477	9.90769	0.165477	0	0.0851096	1.55806	0.313911	0.979874	3.01968	0.241602	1.14755	0.165477	0.448489	0.934724	0.0851096	0.313911
6808	1.13599	7.5244	0.769374	0.644893	2.71497	0.644893	1.73333	5.08926	0.358185	0.883961	1.08899	2.68367	0.0982214	0	0	6.25654	0.578379	5.23672	0.644893	1.90599	3.20836	1.0404	2.79037	3.78157	2.08435	1.08899	6.51509	0.50865	1.22565	0.276626	3.30408	1.08899	0.0982214	1.57177	9.26972	0.827805	0.358185	0	1.18152	1.0404	0.578379	2.46179	0.358185	1.73333	0.708476	0.50865	0.708476	0.0982214	0.644893
6816	1.05824	5.70689	1.37156	2.50852	3.18298	1.00736	2.61431	2.9999	0.44445	2.31288	1.05824	1.37156	0.721969	0	0.194488	3.76849	1.37156	2.96032	1.00736	1.52413	4.0202	1.24551	0.657432	5.9401	0.100519	0.100519	7.0527	0.721969	0.194488	3.13639	5.82361	0.783743	1.05824	1.6621	8.30761	2.9058	0.518993	0.194488	2.22654	0.365845	1.44986	2.0865	0.365845	3.03842	0.194488	0.783743	0.721969	1.05824	0.589873
6821	3.56199	7.27289	0.443976	0.842187	3.44275	1.52296	2.20273	4.02492	1.15392	2.08513	0.282391	2.66292	1.24447	0.100399	0.365444	6.32431	0.782992	5.32415	0.721265	0.782992	5.26859	1.66088	0	4.8916	0	0.842187	8.02047	1.10642	0.899048	0.589272	3.99914	3.28102	0.282391	1.5587	8.27427	2.22514	0	0.953753	2.41256	0.194263	0.282391	2.31145	0.899048	0.782992	0.282391	1.37046	1.05731	0.589272	0.365444
6822	1.58455	6.06993	0.568081	1.07243	2.99322	0.756475	2.82097	1.77094	0.186338	1.07243	0.427262	4.24209	0.499389	0	1.37046	5.74411	0.351338	5.82703	0.427262	1.11896	4.41522	2.10733	1.64939	4.22624	1.16404	0.814176	6.76391	0.923085	0.271196	1.25018	3.42223	0.568081	0.756475	2.55936	8.80707	1.64939	1.02435	0	1.61733	0.0961752	1.07243	2.43613	0.186338	0.69637	0	0.499389	1.20776	0.186338	0.186338
6876	1.56046	5.04315	2.01942	0.77805	2.63195	1.16007	1.52832	1.39208	0.540901	1.02838	0.256949	1.82144	0.77805	4.61611	0.333345	3.42592	0.77805	0.664343	1.5919	0.77805	2.25369	0.664343	0.405899	6.77593	0.256949	0.722317	8.87825	0.0908303	0.603942	0.333345	6.75871	0.883447	1.11749	0.933392	6.61021	1.42737	1.24162	0.176279	4.81239	0.664343	0.603942	1.16007	1.92382	2.17283	1.24162	0.474978	0.664343	0.0908303	0.981665
6979	0.776231	5.99499	0.539536	1.92061	2.08383	0.881449	2.08383	2.08383	0.256237	3.76907	0.332445	1.79156	1.07133	0.175777	0.662733	5.14045	0.720598	5.61872	0.539536	1.15765	3.67707	1.35325	0.256237	4.61955	1.11514	0.473755	7.31419	0.332445	0.175777	3.02264	3.63255	0.404829	0.881449	2.56652	8.94218	1.55758	0.473755	2.8519	1.67931	0.256237	0.0905642	2.23046	0.175777	1.94509	0.332445	0.404829	1.38938	1.11514	0.404829
7045	0.0946153	6.06064	1.72445	3.54959	3.88357	0.911614	1.8653	3.70763	0.492298	2.55587	0.183406	1.8106	1.39327	0	0.0946153	3.65426	2.11145	4.1043	0.962682	2.94678	4.08138	1.19398	0.346103	5.51309	0	1.012	5.64401	0.346103	0.625032	1.8919	4.96487	0.267047	0.687084	1.72445	7.82944	3.65426	0.625032	0.492298	3.29447	0.746576	0	1.91801	0.560191	1.91801	0.421052	0.492298	1.05969	0.560191	0.492298
7063	0.830332	5.45056	0.405127	0.474095	2.82682	1.07197	1.97006	2.67397	0.663181	0.980111	0.539916	1.15833	0.474095	5.09039	0	3.70713	0.405127	1.52627	1.31693	1.02677	2.67397	0.882005	0.0906383	6.24093	0	0	6.93219	0.332696	0.405127	0	6.40225	0.602865	0.980111	1.19964	7.18197	1.11579	0.882005	0.0906383	3.25687	0.332696	0.405127	1.07197	1.84545	2.43542	1.02677	1.07197	0.256435	0.0906383	1.19964
7072	0.177003	4.51913	0.334643	1.20497	2.21876	2.09198	2.02415	2.37213	0	0.0912143	1.12088	1.24525	0.780672	0	1.24525	3.81284	0.334643	1.56462	0.606093	1.32258	1.92845	0.0912143	2.25866	7.23699	0	0.606093	9.46527	0.780672	0.407442	0.334643	5.96233	0	1.20497	1.03158	6.94002	0.542867	0.257975	0.606093	3.44032	0.407442	0.334643	0.886327	0.334643	2.69652	0	0.780672	0.177003	0.0912143	0.606093
7074	0.69422	7.3491	2.89284	2.13719	5.12889	0.800422	2.72768	3.09419	2.21607	2.27252	0.69422	3.15551	1.4161	4.6674	0.38847	5.28339	1.89501	3.71971	0.579573	1.87083	3.66453	1.63284	3.44469	4.93558	0.0865133	0.89934	6.98952	1.23855	0.89934	5.15164	5.03955	0.69422	0.168131	1.48142	7.61276	1.63284	0.38847	0.748298	2.23513	1.63284	0.69422	1.76987	1.6038	1.07889	0.991909	0.638035	1.71661	0.455024	0.800422
7075	0.512748	6.39486	0.944603	0.582935	3.58794	0.512748	4.27433	3.65464	0.438972	1.91609	0.512748	1.5809	1.1435	1.43673	0.279035	4.2258	0.649865	3.74925	1.04748	1.23354	4.67061	1.64793	0.944603	4.9483	0.191885	0.775073	6.62748	2.95552	2.07064	1.6148	4.9941	0.582935	0.996957	1.1435	6.97124	0.944603	0.890276	0	1.91609	0.361219	1.23354	2.18789	0.713826	1.5809	0	0	0.438972	5.7735	0.191885
7085	0.870805	6.4635	0.961302	1.56234	3.56463	0.723434	3.01845	1.75175	0.823334	1.91915	0.306573	2.63433	1.31022	0	1.08722	3.26044	1.27536	3.77886	0.306573	1.27536	4.65927	1.70012	2.29474	5.57419	0	0.161415	6.58855	0.723434	0.235819	0.916763	5.23418	0.670764	0.961302	1.59097	7.89914	0.916763	0.374019	0.50013	2.42765	1.00451	0.670764	1.47288	1.04646	1.84977	0.0829636	0	1.08722	0.161415	0.306573
[truncated: 225 more columns]

## Sheet: Additional file 3_feces
Additional file 3. List of fecal ASVs used as input in mixOmics following all filtering steps.
ID	ASV1	ASV2	ASV3	ASV4	ASV5	ASV6	ASV7	ASV8	ASV9	ASV10	ASV11	ASV12	ASV13	ASV14	ASV15	ASV16	ASV17	ASV18	ASV19	ASV20	ASV21	ASV22	ASV23	ASV24	ASV25	ASV26	ASV27	ASV28	ASV29	ASV30	ASV31	ASV32	ASV33	ASV34	ASV35	ASV36	ASV37	ASV38	ASV39	ASV40	ASV41	ASV42	ASV43	ASV44	ASV45	ASV46	ASV47	ASV48	ASV49
6781	9.23122	7.49185	7.35755	8.98014	7.14975	6.49185	6.70044	0	0	6.45943	5.70044	6.56986	8.50779	6.71425	0	6.49185	0	8.34873	0	6.59991	0	8.37069	8.25267	0	0	7.33092	0	0	0	0	0	7.83289	0	5.80735	0	0	0	0	0	0	0	0	0	6.24793	7.74147	6.04439	0	0	0
6796	9.08481	8.19967	8.11374	9.15228	7.65821	7.56986	8.07146	8.20945	7.31288	7.01123	6.71425	7.05528	8.77149	7.03342	6.52356	7.29462	7.02237	8.60363	7.33092	6.88264	8.13443	8.48784	8.50383	0	7.33092	0	6.88264	7.26679	6.26679	7.59246	7.69349	5.70044	6.45943	5.70044	7.56986	6.70044	0	7.33985	0	7.21917	0	7.22882	7.08746	8.33092	0	6.58496	8.50383	0	0
6797	9.61839	7.79442	7.91289	9.67243	7.62936	7.25739	0	0	6.98868	7.17991	7.3837	7.01123	9.13443	6.9542	0	7.91886	6.89482	9.14211	7.13955	7.01123	0	9.03067	8.72792	0	0	0	0	0	7.07682	0	0	0	0	0	0	0	0	6.71425	0	0	0	0	0	6.58496	0	0	5.45943	0	0
6808	0	8.79116	9.36632	6.93074	8.9542	9.47978	8.47168	7.98868	9.10591	8.22882	9.04166	8.27612	0	8.03342	6.9542	8.05528	8.90388	0	8.77808	7.88264	7.8392	0	0	6.98868	7.41785	6.67243	8.21917	7.30378	7.32193	7.09803	7.21917	6.79442	6.67243	6.49185	8.07146	8.25739	0	7.25739	7.03342	7.12928	6.56986	0	7.46761	0	0	0	0	0	7.56224
6816	9.93221	8.42626	8.224	9.99294	8.14466	7.71425	7.58496	8.32643	7.26679	7.53138	7.14975	7.59991	9.27612	7.61471	6.83289	7.80735	7.37504	9.23601	7.25739	7.66534	6.88264	9.33985	9.10329	6.97728	6.82018	6.18982	6.91886	6.20945	6.89482	6.42626	6.78136	6.75489	0	0	7.16993	0	6.64386	0	5.58496	0	0	0	6.83289	0	8.52748	6.89482	6.84549	0	0
6821	7.7879	8.61102	8.43463	6.64386	8.73809	8.57743	8.39232	8.05528	8.11374	8.224	8.14975	8.27146	7.31288	7.97728	8.28077	7.73471	7.82018	0	7.40088	7.78136	7.39232	0	0	7.85175	7.57743	7.81378	7.2854	7.04439	7.25739	7.48382	7.33985	7.69349	7.54689	7.58496	6.65821	7.01123	7.63662	6.96578	7.8392	7.16993	7.91289	0	7.94837	0	0	6.47573	0	7.94251	6.90689
6822	8.52748	7.33092	7.21917	7.5157	6.24793	7.05528	7.42626	7.40088	6.30378	0	6.30378	5.93074	7.11894	5.80735	6.26679	7.13955	6.14975	7.05528	6.55459	0	7.60733	6.9542	0	7.25739	7.24793	6.39232	7.33092	7.07682	6.49185	6.97728	6.59991	0	0	6.20945	7.58496	6.02237	0	6.90689	7.97154	6.78136	7.41785	7.89482	6.33985	0	0	0	0	7.05528	6.58496
6876	8.48382	8.40514	7.7879	7.30378	8.31741	7.65821	8.67596	8.18488	7.36632	7.77479	7.10852	7.71425	7.07682	7.56986	8.5157	7.53138	6.90689	7.21917	7.04439	7.90087	7.6865	6.85798	7.14975	8.19476	7.36632	7.78136	7.29462	7.29462	6.79442	7.63662	7.40088	7.79442	8.00562	7.45943	7.75489	7.31288	8.01681	6.45943	8.33539	7.3837	8.29921	6.72792	7.37504	0	0	7.46761	6.75489	8	7.16993
6979	8.05528	9.31741	8.93074	7.89482	9.02791	9.07414	7.41785	7.2854	8.47978	8.43463	8.29462	8.56986	7.40939	8.79442	6.76818	7.66534	8.43463	7.37504	7.96578	8.32643	0	7.44294	7.31288	0	0	5.67243	5.80735	6.76818	7.41785	0	6.6865	0	0	7.91886	0	0	0	6.70044	5.85798	0	5.85798	0	0	7.15987	8.08215	0	6.49185	0	0
7045	9.07146	7.79442	7.05528	8.62205	7.12928	6.85798	8.53916	7.62205	6.39232	7.02237	6	7.31288	8.48382	6.93074	8.42206	7.63662	6.30378	8.27146	6.02237	6.64386	7.73471	8.08746	8.36632	7.82655	7.26679	7.60733	0	7.04439	6.24793	6.88264	8.00562	7.11894	7.70736	6.83289	0	0	7.8392	0	8.44294	6.80735	8.224	7.81378	0	7.92481	7.07682	7.52356	8	7.72792	0
7063	0	7.40939	7.18982	7.29462	6.18982	6.91886	8.12412	7.21917	7.12928	7.03342	6.39232	0	0	5.61471	7.75489	7.12928	0	0	6.35755	0	6.83289	0	7.90087	7.46761	7.24793	7.39232	9.03617	6.24793	0	0	7.31288	7.20945	7.19967	6.97728	8.23362	9.23601	7.16993	7.67243	0	6.44294	0	6.70044	7.09803	0	0	6.9542	0	7.21917	8.78463
7072	7.64386	9.13955	9.20457	7.12928	9.22159	9.31288	8.86419	9.29462	8.93074	8.80413	8.82972	8.74819	6.76818	8.64746	9.28309	7.3837	8.55842	6.76818	8.55075	8.43463	9.46557	6.6865	6.71425	8.75822	9.17243	8.56605	0	8.83289	7.07682	8.93074	7.41785	8.15482	8.54303	7.55459	7.07682	0	8.28077	6.65821	0	8.8009	0	0	0	7.60733	0	7.82655	7.2384	0	0
7074	7.41785	8.74819	9.14466	6.76818	8.71081	9.16491	8.15482	8.75489	8.70044	8.24317	8.77149	8.21917	0	8.09276	7.8392	8.34873	8.51964	0	8.53916	7.81378	8.45943	0	0	7.36632	7.96578	7.10852	7.74147	7.74147	8.47978	7.76155	7.67243	7.8009	6.87036	7.54689	7.10852	7.49985	7.37504	7.91289	0	7.84549	6.90689	7.69349	7	0	0	6.74147	0	5.78136	6.84549
7075	0	8.66534	8.40939	6.71425	8.62205	8.29002	7.98868	7.73471	7.84549	8.10329	7.83289	7.76818	0	7.98868	6.80735	7.89482	7.7211	0	7.52356	7.96578	6.37504	0	0	6.45943	5.83289	6.02237	0	5.72792	7.34873	5.97728	0	0	6.26679	7.07682	0	0	0	6.71425	0	0	0	7.5157	0	8.14975	7.67948	0	6.88264	0	0
7085	8.42206	8.77149	8.31741	7.49185	8.79442	8.43045	8.35755	7.7879	8.10852	8.45121	8.0607	8.29462	7.06609	8.12412	8.26679	7.62936	7.77479	7.04439	7.7879	8.18488	6.39232	6.53916	6.9542	7.74147	5.93074	7.59991	7.48382	5.83289	7.2854	5.90689	6.14975	6.32193	7.62205	6.20945	0	6.9542	7.90689	6.98868	7.76818	0	7.8392	7.90087	7.60733	0	7.25739	6.88264	0	7.31288	6.6865
[truncated: 209 more columns]

## Sheet: Additional file 4_rumen
Additional file 4. List of rumen ASVs used as input in mixOmics following all filtering steps.
ID	ASV1	ASV2	ASV3	ASV4	ASV5	ASV6	ASV7	ASV8	ASV9	ASV10	ASV11	ASV12	ASV13	ASV14	ASV15	ASV16	ASV17	ASV18	ASV19	ASV20	ASV21	ASV22	ASV23	ASV24	ASV25	ASV26	ASV27	ASV28	ASV29	ASV30	ASV31	ASV32	ASV33	ASV34	ASV35	ASV36	ASV37	ASV38	ASV39	ASV40	ASV41	ASV42	ASV43	ASV44	ASV45	ASV46	ASV47	ASV48	ASV49
6781	8.15987	0	8.01123	7.67243	7.40939	7.26679	6.18982	6.2854	0	7.49185	7.19967	7.36632	7.08746	7.08746	0	6.42626	7.6865	7.20945	7.29462	6.44294	7.91886	6.79442	7.66534	5.75489	7.37504	6.89482	0	6.22882	5.52356	0	7.09803	6.97728	0	7.69349	6.74147	0	6.39232	0	5.70044	7.11894	0	0	7.37504	0	0	5.16993	5.42626	6.88264	0
6796	8.36632	7.93664	7.98868	7.04439	6.12928	6.04439	0	0	8.47978	7.26679	7.21917	7.09803	7.10852	5.90689	0	0	0	6.62936	0	0	0	0	0	7.67243	0	0	7.02237	0	0	6.88264	0	5.55459	0	7.20945	0	5.70044	0	0	6.16993	6.65821	6.80735	0	0	0	8.18982	5.58496	3.70044	0	6.76818
6797	0	0	0	0	0	8.17493	8.46761	0	0	0	4	7.79442	7.96578	0	0	0	0	0	0	7.90087	0	6.10852	0	0	0	0	7.04439	7.36632	6.98868	0	0	7.43463	0	0	0	0	0	0	8.16491	0	0	8.12412	0	0	0	0	0	0	8.77808
6808	8.08215	7.47573	8.0607	6.96578	7.48382	0	7.25739	7.67948	7.93664	6.37504	6.74147	0	6	6.06609	6.80735	7.33092	7.50779	6.02237	6.37504	6.72792	7.56224	5.90689	0	6.64386	0	6.91886	6.33985	5.85798	6.89482	5.58496	7.27612	5.42626	6.78136	0	6.65821	6.52356	6.37504	0	0	7.02237	0	0	6.82018	7.57743	6.39232	6.61471	5.42626	7.26679	0
6816	0	8.07146	7.34873	6.47573	7.79442	7.29462	6.47573	0	7.6865	0	6.58496	7.33092	0	0	6.82018	6.80735	7.01123	7.43463	0	6.40939	0	6.39232	0	6.50779	0	6.55459	7.02237	5.70044	6.26679	7.2384	0	6.47573	5.67243	6.2854	0	0	0	0	0	5.93074	7.54689	7.7879	6.64386	0	6.50779	6.39232	0	6.22882	7.2854
6821	7.57743	7.33092	0	6.33985	7.24793	7.14975	0	8.33539	0	7.32193	0	0	7.19967	0	0	0	0	6.39232	0	6.53916	7.7879	0	7.36632	0	0	0	0	0	0	0	6.97728	6.18982	8.32643	6.14975	7.20945	0	6.90689	0	0	0	7.06609	0	0	0	0	0	0	0	0
6822	7.89482	7.03342	7.48382	0	5.55459	7.26679	7.74147	6.06609	0	0	7.30378	6.82018	6.91886	5.97728	6.65821	0	5.85798	6.55459	0	0	0	5.70044	6.94251	0	0	7.24793	0	6.6865	6.89482	7.49185	7.61471	4.90689	5.88264	0	0	0	0	0	6.37504	0	0	0	0	0	0	6.82018	7.3837	0	0
6876	6.98868	7.65821	6.52356	6.87036	6.45943	7.90087	0	6.87036	8.04985	6.10852	5.9542	6.61471	6.08746	6	0	5.93074	4.52356	0	5.97728	6.49185	0	7.3837	0	0	6.42626	5.93074	7.76155	6.98868	5.85798	7.7211	5.52356	4.9542	0	0	5.80735	7.50779	0	7.40939	0	0	6.58496	0	0	0	6.75489	0	5.97728	0	0
6979	9.49185	7.57743	8.21432	9.69523	7.63662	7.27612	0	7.29462	0	8.92184	7.35755	7.57743	0	8.9629	0	6.65821	8.02791	6.93074	8.96867	6.45943	8.11374	0	6.71425	6.52356	8.8009	7.12928	0	6.06609	0	0	7.75489	5.64386	6.85798	7.41785	6.35755	0	6.39232	0	0	7.29462	0	6.47573	7.12928	0	0	7.20945	6.65821	7.20945	0
7045	7.49185	7.43463	7.01123	6.91886	7.59991	7.60733	6.14975	6.14975	7.43463	5.97728	6.40939	7.25739	5.90689	5.97728	6.44294	6.58496	6.49185	6.71425	6.18982	6.64386	5.93074	6.89482	5.70044	6.26679	6	6.10852	7	6	5.90689	6.90689	5.52356	6.14975	4.85798	6.44294	5.35755	6	4.45943	6.2854	5.2854	5.67243	6.14975	5.80735	6.56986	0	6.49185	4.9542	4.75489	6.10852	5.32193
7063	7.24793	7.01123	7.29462	6.76818	7.93664	7.16993	7.2854	0	7.08746	6.32193	7.40939	0	7.16993	6.22882	7.91289	7.99435	6.62936	6.20945	6.49185	6.44294	6.59991	6.2854	7.10852	7.05528	6.16993	7.41785	0	6.44294	5.72792	0	0	6.12928	0	0	6.93074	7.39232	6.2854	0	6.16993	0	6.65821	7.41785	0	0	0	6.59991	5.16993	5.52356	0
7072	8.26209	7.77479	0	6.20945	8.21432	7.8392	6.91886	6.47573	7.7879	0	5.08746	7.55459	5.12928	5.70044	7.87036	6.97728	0	6.58496	6.12928	7.10852	0	6.84549	0	7.34873	0	0	7.35755	0	5.88264	6.88264	0	5.16993	5.93074	5.93074	0	6.12928	0	7.12928	6.6865	0	0	0	6.79442	0	7.31288	0	0	6.37504	0
7074	8.07146	7.72792	7.44294	7.14975	7.7879	0	0	7.67243	0	6.62936	7.12928	0	6.37504	6.65821	7.40939	7	7.09803	6.59991	6.26679	0	6.14975	7.07682	7.17991	6.22882	6.67243	6.56986	7.09803	0	6.84549	0	0	5.32193	6.04439	0	6.6865	0	6.59991	8.31288	0	6.22882	7.05528	0	5.93074	7.93074	0	4.70044	6.16993	0	0
7075	0	7.53916	7.09803	0	6.98868	0	7.6865	0	0	0	6.80735	0	0	0	6.83289	7.39232	5.72792	5.85798	0	0	0	7.13955	4.75489	6.49185	0	5.49185	0	0	5.2854	6.93074	6.02237	5.70044	0	0	0	6.90689	5.83289	7.30378	0	6.16993	0	0	5.72792	8.224	0	0	6.58496	6.40939	0
7085	7.59991	8.02791	7.33092	7.12928	0	0	7.50779	7.64386	0	6.90689	0	0	6.30378	6.74147	6.88264	0	5.55459	6.12928	6.65821	6.90689	0	5.55459	7.05528	0	6.96578	0	0	7.82018	7.14975	0	0	6.12928	7.04439	6.84549	6.52356	6.89482	7.55459	0	6.74147	4.9542	0	0	0	0	0	6.2854	6.35755	0	0
[truncated: 253 more columns]

## Sheet: Additional file 5_fecal_tax
Additional file 5. Taxonomic identification of fecal ASVs used as input in mixOmics following all filtering steps.
ASV	Kingdom	Phylum	Class	Order	Family	Genus
ASV1	Bacteria	Pseudomonadota	Gammaproteobacteria	Enterobacterales	Succinivibrionaceae	Succinivibrio
ASV2	Bacteria	Bacillota	Clostridia	Clostridiales	Clostridiaceae	Clostridium
ASV3	Bacteria	Bacillota	Clostridia	Peptostreptococcales-Tissierellales	Peptostreptococcaceae	Romboutsia
ASV4	Bacteria	Pseudomonadota	Gammaproteobacteria	Enterobacterales	Succinivibrionaceae	Succinivibrio
ASV5	Bacteria	Bacillota	Clostridia	Clostridiales	Clostridiaceae	Clostridium
ASV6	Bacteria	Bacillota	Clostridia	Peptostreptococcales-Tissierellales	Peptostreptococcaceae	Romboutsia
ASV7	Bacteria	Bacillota	Clostridia	Lachnospirales	Lachnospiraceae	Blautia
ASV8	Bacteria	Bacillota	Clostridia	Lachnospirales	Lachnospiraceae	Agathobacter
ASV9	Bacteria	Bacillota	Clostridia	Peptostreptococcales-Tissierellales	Peptostreptococcaceae	Romboutsia
ASV10	Bacteria	Bacillota	Clostridia	Clostridiales	Clostridiaceae	Clostridium
ASV11	Bacteria	Bacillota	Clostridia	Peptostreptococcales-Tissierellales	Peptostreptococcaceae	Romboutsia
ASV12	Bacteria	Bacillota	Clostridia	Clostridiales	Clostridiaceae	Clostridium
ASV13	Bacteria	Pseudomonadota	Gammaproteobacteria	Enterobacterales	Succinivibrionaceae	Succinivibrio
ASV14	Bacteria	Bacillota	Clostridia	Clostridiales	Clostridiaceae	Clostridium
ASV15	Bacteria	Bacillota	Clostridia	Lachnospirales	Lachnospiraceae	Blautia
ASV16	Bacteria	Bacillota	Clostridia	Peptostreptococcales-Tissierellales	Peptostreptococcaceae	Paeniclostridium
ASV17	Bacteria	Bacillota	Clostridia	Peptostreptococcales-Tissierellales	Peptostreptococcaceae	Romboutsia
ASV18	Bacteria	Pseudomonadota	Gammaproteobacteria	Enterobacterales	Succinivibrionaceae	Succinivibrio
ASV19	Bacteria	Bacillota	Clostridia	Peptostreptococcales-Tissierellales	Peptostreptococcaceae	Romboutsia
ASV20	Bacteria	Bacillota	Clostridia	Clostridiales	Clostridiaceae	Clostridium
ASV21	Bacteria	Bacillota	Clostridia	Lachnospirales	Lachnospiraceae	Agathobacter
ASV22	Bacteria	Pseudomonadota	Gammaproteobacteria	Enterobacterales	Succinivibrionaceae	Succinivibrio
ASV23	Bacteria	Pseudomonadota	Gammaproteobacteria	Enterobacterales	Succinivibrionaceae	Succinivibrio
ASV24	Bacteria	Bacillota	Clostridia	Lachnospirales	Lachnospiraceae	Blautia
ASV25	Bacteria	Bacillota	Clostridia	Lachnospirales	Lachnospiraceae	Agathobacter
ASV26	Bacteria	Bacillota	Clostridia	Lachnospirales	Lachnospiraceae	Blautia
ASV27	Bacteria	Bacillota	Clostridia	Lachnospirales	Lachnospiraceae	Anaerostipes
ASV28	Bacteria	Bacillota	Clostridia	Lachnospirales	Lachnospiraceae	Agathobacter
ASV29	Bacteria	Bacillota	Clostridia	Peptostreptococcales-Tissierellales	Peptostreptococcaceae	Paeniclostridium
ASV30	Bacteria	Bacillota	Clostridia	Lachnospirales	Lachnospiraceae	Agathobacter
ASV31	Bacteria	Bacillota	Clostridia	Lachnospirales	Lachnospiraceae	[Ruminococcus] gauvreauii group
ASV32	Bacteria	Bacillota	Clostridia	Oscillospirales	Ruminococcaceae	Faecalibacterium
ASV33	Bacteria	Bacillota	Clostridia	Lachnospirales	Lachnospiraceae	Blautia
ASV34	Bacteria	Bacillota	Clostridia	Oscillospirales	Ruminococcaceae	Faecalibacterium
ASV35	Bacteria	Bacillota	Clostridia	Oscillospirales	Ruminococcaceae	Faecalibacterium
ASV36	Bacteria	Bacillota	Clostridia	Lachnospirales	Lachnospiraceae	Anaerostipes
ASV37	Bacteria	Bacillota	Clostridia	Lachnospirales	Lachnospiraceae	Blautia
ASV38	Bacteria	Bacillota	Clostridia	Peptostreptococcales-Tissierellales	Peptostreptococcaceae	Paeniclostridium
ASV39	Bacteria	Bacillota	Clostridia	Lachnospirales	Lachnospiraceae	[Eubacterium] ventriosum group
ASV40	Bacteria	Bacillota	Clostridia	Lachnospirales	Lachnospiraceae	Agathobacter
ASV41	Bacteria	Bacillota	Clostridia	Lachnospirales	Lachnospiraceae	[Eubacterium] ventriosum group
ASV42	Bacteria	Bacillota	Clostridia	Lachnospirales	Lachnospiraceae	Agathobacter
ASV43	Bacteria	Bacillota	Clostridia	Lachnospirales	Lachnospiraceae	Fusicatenibacter
ASV44	Bacteria	Bacillota	Clostridia	Lachnospirales	Lachnospiraceae	Blautia
ASV45	Bacteria	Bacillota	Clostridia	Oscillospirales	Oscillospiraceae	UCG-005
ASV46	Bacteria	Bacillota	Clostridia	Lachnospirales	Lachnospiraceae	Blautia
ASV47	Bacteria	Bacillota	Clostridia	Lachnospirales	Lachnospiraceae	Blautia
ASV48	Bacteria	Bacillota	Clostridia	Lachnospirales	Lachnospiraceae	[Eubacterium] ventriosum group
ASV49	Bacteria	Bacillota	Clostridia	Lachnospirales	Lachnospiraceae	Anaerostipes
ASV50	Bacteria	Bacillota	Clostridia	Oscillospirales	Ruminococcaceae	Faecalibacterium
ASV51	Bacteria	Bacillota	Clostridia	Lachnospirales	Lachnospiraceae	Roseburia
ASV52	Bacteria	Bacillota	Clostridia	Lachnospirales	Lachnospiraceae	Coprococcus
ASV53	Bacteria	Bacillota	Clostridia	Lachnospirales	Lachnospiraceae	Anaerostipes
ASV54	Bacteria	Bacillota	Clostridia	Oscillospirales	Ruminococcaceae	Faecalibacterium
ASV55	Bacteria	Bacillota	Clostridia	Lachnospirales	Lachnospiraceae	Anaerostipes
ASV56	Bacteria	Bacillota	Clostridia	Peptostreptococcales-Tissierellales	Peptostreptococcaceae	Paeniclostridium
ASV57	Bacteria	Bacillota	Clostridia	Lachnospirales	Lachnospiraceae	Anaerostipes
ASV58	Bacteria	Bacillota	Clostridia	Lachnospirales	Lachnospiraceae	[Ruminococcus] gauvreauii group
ASV59	Bacteria	Bacillota	Clostridia	Lachnospirales	Lachnospiraceae	[Eubacterium] ventriosum group
ASV60	Bacteria	Bacillota	Clostridia	Peptostreptococcales-Tissierellales	Peptostreptococcaceae	Romboutsia
ASV61	Bacteria	Bacillota	Clostridia	Clostridia UCG-014	Incertae Sedis	Incertae Sedis
ASV62	Bacteria	Bacillota	Clostridia	Lachnospirales	Lachnospiraceae	NA
ASV63	Bacteria	Bacillota	Clostridia	Peptostreptococcales-Tissierellales	Peptostreptococcaceae	NA
ASV64	Bacteria	Bacillota	Clostridia	Lachnospirales	Lachnospiraceae	[Eubacterium] ventriosum group
ASV65	Bacteria	Bacillota	Clostridia	Peptostreptococcales-Tissierellales	Peptostreptococcaceae	Romboutsia
ASV66	Bacteria	Bacillota	Clostridia	Lachnospirales	Lachnospiraceae	Acetitomaculum
ASV67	Bacteria	Bacillota	Clostridia	Lachnospirales	Lachnospiraceae	Blautia
ASV68	Bacteria	Bacillota	Clostridia	Oscillospirales	Ruminococcaceae	Faecalibacterium
ASV69	Bacteria	Bacillota	Clostridia	Oscillospirales	Oscillospiraceae	UCG-005
ASV70	Bacteria	Bacillota	Clostridia	Clostridiales	Clostridiaceae	Clostridium
ASV71	Bacteria	Bacillota	Clostridia	Lachnospirales	Lachnospiraceae	Mediterraneibacter
ASV72	Bacteria	Bacillota	Clostridia	Oscillospirales	Ruminococcaceae	Faecalibacterium
ASV73	Bacteria	Bacillota	Clostridia	Oscillospirales	Ruminococcaceae	Faecalibacterium
ASV74	Bacteria	Bacillota	Clostridia	Oscillospirales	Ruminococcaceae	Faecalibacterium
ASV75	Bacteria	Bacillota	Clostridia	Lachnospirales	Lachnospiraceae	Blautia
ASV76	Bacteria	Bacillota	Clostridia	Lachnospirales	Lachnospiraceae	Blautia
ASV77	Bacteria	Bacillota	Clostridia	Oscillospirales	Oscillospiraceae	UCG-005
ASV78	Bacteria	Bacillota	Clostridia	Oscillospirales	Oscillospiraceae	UCG-005
ASV79	Bacteria	Bacillota	Clostridia	Lachnospirales	Lachnospiraceae	Agathobacter
ASV80	Bacteria	Bacillota	Clostridia	Lachnospirales	Lachnospiraceae	[Eubacterium] ventriosum group
ASV81	Bacteria	Bacillota	Clostridia	Lachnospirales	Lachnospiraceae	NA
ASV82	Bacteria	Bacillota	Clostridia	Oscillospirales	Oscillospiraceae	UCG-005
ASV83	Bacteria	Bacillota	Clostridia	Lachnospirales	Lachnospiraceae	Anaerostipes
ASV84	Bacteria	Bacillota	Clostridia	Lachnospirales	Lachnospiraceae	Dorea
ASV85	Bacteria	Bacillota	Clostridia	Lachnospirales	Lachnospiraceae	Agathobacter
ASV86	Bacteria	Bacillota	Clostridia	Lachnospirales	Lachnospiraceae	[Ruminococcus] gauvreauii group
ASV87	Bacteria	Bacillota	Clostridia	Lachnospirales	Lachnospiraceae	Lachnospiraceae FCS020 group
ASV88	Bacteria	Bacillota	Clostridia	Peptostreptococcales-Tissierellales	Peptostreptococcaceae	Romboutsia
ASV89	Bacteria	Bacillota	Clostridia	Lachnospirales	Lachnospiraceae	NA
ASV90	Bacteria	Bacillota	Clostridia	Lachnospirales	Lachnospiraceae	Blautia
ASV91	Bacteria	Bacillota	Clostridia	Clostridiales	Clostridiaceae	Clostridium
ASV92	Bacteria	Bacillota	Clostridia	Lachnospirales	Lachnospiraceae	Blautia
ASV93	Bacteria	Bacillota	Clostridia	Lachnospirales	Lachnospiraceae	Acetitomaculum
ASV94	Bacteria	Bacillota	Clostridia	Oscillospirales	Ruminococcaceae	Faecalibacterium
ASV95	Bacteria	Bacillota	Clostridia	Lachnospirales	Lachnospiraceae	Anaerobutyricum
ASV96	Bacteria	Bacillota	Clostridia	Lachnospirales	Lachnospiraceae	Lachnoclostridium
ASV97	Bacteria	Bacillota	Clostridia	Oscillospirales	Ruminococcaceae	Faecalibacterium
ASV98	Bacteria	Bacillota	Clostridia	Lachnospirales	Lachnospiraceae	Blautia
ASV99	Bacteria	Bacillota	Clostridia	Peptostreptococcales-Tissierellales	Peptostreptococcaceae	NA
ASV100	Bacteria	Bacillota	Clostridia	Oscillospirales	Oscillospiraceae	UCG-005
ASV101	Bacteria	Bacillota	Clostridia	Lachnospirales	Lachnospiraceae	Mediterraneibacter
ASV102	Bacteria	Bacillota	Clostridia	Clostridia vadinBB60 group	Incertae Sedis	Incertae Sedis
ASV103	Bacteria	Bacillota	Clostridia	Oscillospirales	Oscillospiraceae	UCG-005
ASV104	Bacteria	Bacillota	Clostridia	Peptostreptococcales-Tissierellales	Peptostreptococcaceae	Romboutsia
ASV105	Bacteria	Bacillota	Clostridia	Lachnospirales	Lachnospiraceae	Blautia
ASV106	Bacteria	Pseudomonadota	Gammaproteobacteria	Enterobacterales	Succinivibrionaceae	Succinivibrio
ASV107	Bacteria	Pseudomonadota	Gammaproteobacteria	Enterobacterales	Succinivibrionaceae	Succinivibrio
ASV108	Bacteria	Bacillota	Clostridia	Peptostreptococcales-Tissierellales	Peptostreptococcaceae	Romboutsia
ASV109	Bacteria	Bacillota	Clostridia	Lachnospirales	Lachnospiraceae	Coprococcus
ASV110	Bacteria	Bacillota	Clostridia	Lachnospirales	Lachnospiraceae	Incertae Sedis
ASV111	Bacteria	Bacillota	Clostridia	Lachnospirales	Lachnospiraceae	Roseburia
ASV112	Bacteria	Bacillota	Clostridia	Peptostreptococcales-Tissierellales	Peptostreptococcaceae	Romboutsia
ASV113	Bacteria	Bacillota	Clostridia	Lachnospirales	Lachnospiraceae	NA
ASV114	Bacteria	Bacillota	Clostridia	Oscillospirales	Oscillospiraceae	UCG-005
ASV115	Bacteria	Bacillota	Clostridia	Clostridiales	Clostridiaceae	Clostridium
ASV116	Bacteria	Cyanobacteriota	Vampirivibrionia	Gastranaerophilales	Gastranaerophilaceae	Zag_111
ASV117	Bacteria	Bacillota	Clostridia	Lachnospirales	Lachnospiraceae	Roseburia
ASV118	Bacteria	Bacillota	Clostridia	Oscillospirales	Ruminococcaceae	Faecalibacterium
ASV119	Bacteria	Bacillota	Clostridia	Lachnospirales	Lachnospiraceae	Acetitomaculum
ASV120	Bacteria	Bacillota	Clostridia	Lachnospirales	Lachnospiraceae	Acetitomaculum
ASV121	Bacteria	Bacillota	Clostridia	Lachnospirales	Lachnospiraceae	Lachnospiraceae ND3007 group
ASV122	Bacteria	Bacillota	Clostridia	Oscillospirales	Ruminococcaceae	Fournierella
ASV123	Bacteria	Bacillota	Clostridia	Lachnospirales	Lachnospiraceae	NA
ASV124	Bacteria	Bacillota	Clostridia	Peptostreptococcales-Tissierellales	Peptostreptococcaceae	NA
ASV125	Bacteria	Bacillota	Clostridia	Lachnospirales	Lachnospiraceae	Coprococcus
ASV126	Bacteria	Bacillota	Clostridia	Oscillospirales	Oscillospiraceae	UCG-005
ASV127	Bacteria	Bacillota	Clostridia	Lachnospirales	Lachnospiraceae	Blautia
ASV128	Bacteria	Bacillota	Clostridia	Lachnospirales	Lachnospiraceae	Fusicatenibacter
ASV129	Bacteria	Bacillota	Clostridia	Lachnospirales	Lachnospiraceae	Shuttleworthia
ASV130	Bacteria	Bacillota	Clostridia	Oscillospirales	Ruminococcaceae	Ruminococcus
ASV131	Bacteria	Bacillota	Clostridia	Peptostreptococcales-Tissierellales	Peptostreptococcaceae	Romboutsia
ASV132	Bacteria	Bacillota	Clostridia	Oscillospirales	Ruminococcaceae	Fournierella
ASV133	Bacteria	Bacillota	Clostridia	Lachnospirales	Lachnospiraceae	Frisingicoccus
ASV134	Bacteria	Bacillota	Clostridia	Oscillospirales	Oscillospiraceae	UCG-005
ASV135	Bacteria	Bacillota	Clostridia	Lachnospirales	Lachnospiraceae	Shuttleworthia
ASV136	Bacteria	Bacillota	Clostridia	Oscillospirales	Ruminococcaceae	Ruminococcus
ASV137	Bacteria	Bacillota	Clostridia	Clostridiales	Clostridiaceae	Clostridium
ASV138	Bacteria	Bacillota	Clostridia	Oscillospirales	Oscillospiraceae	UCG-005
ASV139	Bacteria	Bacillota	Clostridia	Lachnospirales	Lachnospiraceae	Blautia
ASV140	Bacteria	Bacillota	Clostridia	Lachnospirales	Lachnospiraceae	Dorea
ASV141	Bacteria	Bacillota	Clostridia	Clostridiales	Clostridiaceae	Clostridium
ASV143	Bacteria	Pseudomonadota	Gammaproteobacteria	Enterobacterales	Succinivibrionaceae	Succinivibrio
ASV144	Bacteria	Pseudomonadota	Gammaproteobacteria	Enterobacterales	Succinivibrionaceae	Succinivibrio
ASV146	Bacteria	Bacillota	Clostridia	Lachnospirales	Lachnospiraceae	Lachnospiraceae ND3007 group
ASV149	Bacteria	Bacillota	Clostridia	Clostridiales	Clostridiaceae	Clostridium
ASV150	Bacteria	Bacillota	Clostridia	Clostridiales	Clostridiaceae	Clostridium
ASV151	Bacteria	Bacillota	Clostridia	Oscillospirales	Oscillospiraceae	UCG-005
ASV152	Bacteria	Bacillota	Clostridia	Lachnospirales	Lachnospiraceae	Lachnospiraceae AC2044 group
ASV153	Bacteria	Bacillota	Clostridia	Lachnospirales	Lachnospiraceae	Roseburia
ASV154	Bacteria	Bacillota	Clostridia	Lachnospirales	Lachnospiraceae	Roseburia
ASV155	Bacteria	Bacillota	Clostridia	Lachnospirales	Lachnospiraceae	Dorea
ASV156	Bacteria	Bacillota	Clostridia	Oscillospirales	Oscillospiraceae	UCG-005
ASV157	Bacteria	Bacillota	Clostridia	Lachnospirales	Lachnospiraceae	Lachnospiraceae UCG-004
ASV158	Bacteria	Bacillota	Clostridia	Clostridiales	Clostridiaceae	Clostridium
ASV159	Bacteria	Bacillota	Clostridia	Oscillospirales	Oscillospiraceae	Oscillibacter
ASV160	Bacteria	Pseudomonadota	Gammaproteobacteria	Enterobacterales	Succinivibrionaceae	Succinivibrio
ASV162	Bacteria	Bacillota	Clostridia	Lachnospirales	Lachnospiraceae	Fusicatenibacter
ASV163	Bacteria	Bacillota	Clostridia	Oscillospirales	Oscillospiraceae	UCG-005
ASV164	Bacteria	Bacillota	Clostridia	Peptostreptococcales-Tissierellales	Peptostreptococcaceae	Intestinibacter
ASV165	Bacteria	Cyanobacteriota	Vampirivibrionia	Gastranaerophilales	Gastranaerophilaceae	Zag_111
ASV166	Bacteria	Bacillota	Clostridia	Oscillospirales	Ruminococcaceae	Ruminococcus
ASV167	Bacteria	Bacillota	Clostridia	Lachnospirales	Lachnospiraceae	NA
ASV168	Bacteria	Bacillota	Clostridia	Lachnospirales	Lachnospiraceae	Anaerostipes
ASV169	Bacteria	Bacillota	Clostridia	Lachnospirales	Lachnospiraceae	Shuttleworthia
ASV171	Bacteria	Bacillota	Clostridia	Lachnospirales	Lachnospiraceae	NA
ASV172	Bacteria	Bacillota	Clostridia	Lachnospirales	Lachnospiraceae	Roseburia
ASV173	Bacteria	Bacillota	Clostridia	Lachnospirales	Lachnospiraceae	Marvinbryantia
ASV174	Bacteria	Bacillota	Clostridia	Peptostreptococcales-Tissierellales	Peptostreptococcaceae	Intestinibacter
ASV175	Bacteria	Bacillota	Clostridia	Oscillospirales	Ruminococcaceae	Ruminococcus
ASV176	Bacteria	Bacillota	Clostridia	Lachnospirales	Lachnospiraceae	Coprococcus
ASV177	Bacteria	Bacillota	Clostridia	Lachnospirales	Lachnospiraceae	Acetitomaculum
ASV178	Bacteria	Bacillota	Clostridia	Lachnospirales	Lachnospiraceae	Lachnospiraceae NK4A136 group
ASV179	Bacteria	Bacillota	Clostridia	Lachnospirales	Lachnospiraceae	Lachnospiraceae FCS020 group
ASV180	Bacteria	Actinomycetota	Actinobacteria	Bifidobacteriales	Bifidobacteriaceae	Incertae Sedis
ASV181	Bacteria	Bacillota	Clostridia	Lachnospirales	Lachnospiraceae	Coprococcus
ASV182	Bacteria	Bacillota	Clostridia	Lachnospirales	Lachnospiraceae	Mediterraneibacter
ASV184	Bacteria	Bacillota	Clostridia	Lachnospirales	Lachnospiraceae	NA
ASV185	Bacteria	Bacillota	Clostridia	Oscillospirales	Ruminococcaceae	Faecalibacterium
ASV187	Bacteria	Bacillota	Clostridia	Oscillospirales	[Eubacterium] coprostanoligenes group	Incertae Sedis
ASV188	Bacteria	Bacillota	Clostridia	Lachnospirales	Lachnospiraceae	Frisingicoccus
ASV189	Bacteria	Bacillota	Clostridia	Lachnospirales	Lachnospiraceae	Shuttleworthia
ASV191	Bacteria	Bacillota	Clostridia	Lachnospirales	Lachnospiraceae	Anaerobutyricum
ASV192	Bacteria	Bacillota	Clostridia	Lachnospirales	Lachnospiraceae	Anaerobutyricum
ASV193	Bacteria	Bacillota	Clostridia	Lachnospirales	Lachnospiraceae	Coprococcus
ASV194	Bacteria	Bacillota	Clostridia	Peptostreptococcales-Tissierellales	Peptostreptococcaceae	Paeniclostridium
ASV195	Bacteria	Bacillota	Clostridia	Clostridiales	Clostridiaceae	Clostridium
ASV196	Bacteria	Bacillota	Clostridia	Lachnospirales	Lachnospiraceae	Mediterraneibacter
ASV197	Bacteria	Bacillota	Clostridia	Lachnospirales	Lachnospiraceae	Kineothrix
ASV198	Bacteria	Bacillota	Clostridia	Lachnospirales	Lachnospiraceae	Blautia
ASV199	Bacteria	Bacillota	Clostridia	Lachnospirales	Lachnospiraceae	Agathobacter
ASV200	Bacteria	Bacillota	Clostridia	Lachnospirales	Lachnospiraceae	Lachnospiraceae FCS020 group
ASV202	Bacteria	Bacillota	Clostridia	Oscillospirales	Ruminococcaceae	Gemmiger
ASV203	Bacteria	Bacillota	Clostridia	Lachnospirales	Lachnospiraceae	Shuttleworthia
ASV204	Bacteria	Bacillota	Clostridia	Lachnospirales	Lachnospiraceae	Blautia
ASV205	Bacteria	Bacillota	Clostridia	Lachnospirales	Lachnospiraceae	Agathobacter
ASV206	Bacteria	Bacillota	Clostridia	Lachnospirales	Lachnospiraceae	Coprococcus
ASV208	Bacteria	Bacillota	Clostridia	Lachnospirales	Lachnospiraceae	NA
ASV210	Bacteria	Bacillota	Clostridia	Lachnospirales	Lachnospiraceae	Blautia
ASV212	Bacteria	Bacillota	Clostridia	Oscillospirales	Ruminococcaceae	Ruminococcus
ASV213	Bacteria	Bacillota	Clostridia	Peptostreptococcales-Tissierellales	Peptostreptococcaceae	Intestinibacter
ASV216	Bacteria	Bacillota	Clostridia	Lachnospirales	Lachnospiraceae	Lachnospiraceae UCG-004
ASV217	Bacteria	Bacillota	Clostridia	Lachnospirales	Lachnospiraceae	Shuttleworthia
ASV221	Bacteria	Bacillota	Clostridia	Clostridiales	Clostridiaceae	Clostridium
ASV222	Bacteria	Bacillota	Clostridia	Lachnospirales	Lachnospiraceae	Lachnospiraceae NK4A136 group
ASV224	Bacteria	Bacillota	Clostridia	Clostridiales	Clostridiaceae	Clostridium
ASV232	Bacteria	Bacillota	Clostridia	Clostridiales	Clostridiaceae	Clostridium
ASV234	Bacteria	Bacillota	Clostridia	Lachnospirales	Lachnospiraceae	Roseburia
ASV235	Bacteria	Bacillota	Clostridia	Oscillospirales	Oscillospiraceae	Oscillibacter
ASV236	Bacteria	Bacillota	Clostridia	Lachnospirales	Lachnospiraceae	Lachnospiraceae ND3007 group
ASV237	Bacteria	Bacillota	Clostridia	Clostridiales	Clostridiaceae	Clostridium
ASV238	Bacteria	Bacillota	Clostridia	Oscillospirales	Ruminococcaceae	Fournierella
ASV243	Bacteria	Bacillota	Clostridia	Peptostreptococcales-Tissierellales	Peptostreptococcaceae	Romboutsia
ASV245	Bacteria	Bacillota	Clostridia	Oscillospirales	Oscillospiraceae	Oscillibacter
ASV248	Bacteria	Bacillota	Clostridia	Clostridia UCG-014	Incertae Sedis	Incertae Sedis
ASV249	Bacteria	Bacillota	Clostridia	Oscillospirales	Ruminococcaceae	Incertae Sedis
ASV251	Bacteria	Bacillota	Clostridia	Clostridiales	Clostridiaceae	Clostridium
ASV254	Bacteria	Bacillota	Clostridia	Lachnospirales	Lachnospiraceae	Blautia
ASV256	Bacteria	Bacillota	Clostridia	Lachnospirales	Lachnospiraceae	NA
ASV257	Bacteria	Bacillota	Clostridia	Lachnospirales	Lachnospiraceae	Blautia
ASV268	Bacteria	Bacillota	Clostridia	Clostridiales	Clostridiaceae	Clostridium
ASV270	Bacteria	Bacillota	Clostridia	Oscillospirales	[Eubacterium] coprostanoligenes group	Incertae Sedis
ASV273	Bacteria	Bacillota	Clostridia	Lachnospirales	Lachnospiraceae	Frisingicoccus
ASV275	Bacteria	Bacillota	Clostridia	Oscillospirales	Ruminococcaceae	CAG-352
ASV280	Bacteria	Bacillota	Clostridia	Oscillospirales	Ruminococcaceae	Ruminococcus
ASV282	Bacteria	Bacillota	Clostridia	Lachnospirales	Lachnospiraceae	Lachnospiraceae ND3007 group
ASV292	Bacteria	Bacillota	Clostridia	Oscillospirales	Oscillospiraceae	UCG-005
ASV299	Bacteria	Bacillota	Clostridia	Lachnospirales	Lachnospiraceae	[Eubacterium] ventriosum group
ASV309	Bacteria	Bacillota	Clostridia	Lachnospirales	Lachnospiraceae	Lachnospiraceae NK4A136 group
ASV313	Bacteria	Bacillota	Clostridia	Lachnospirales	Lachnospiraceae	Lachnospiraceae UCG-004
ASV315	Bacteria	Bacillota	Clostridia	Lachnospirales	Lachnospiraceae	Roseburia
ASV319	Archaea	Methanobacteriota	Methanobacteria	Methanobacteriales	Methanobacteriaceae	Methanobrevibacter
ASV322	Bacteria	Bacillota	Clostridia	Oscillospirales	Oscillospiraceae	Saccharofermentans
ASV325	Bacteria	Bacillota	Clostridia	Lachnospirales	Lachnospiraceae	Cellulosilyticum
ASV328	Bacteria	Bacillota	Clostridia	Lachnospirales	Lachnospiraceae	Blautia
ASV329	Bacteria	Cyanobacteriota	Vampirivibrionia	Gastranaerophilales	Gastranaerophilaceae	Zag_111
ASV330	Bacteria	Bacillota	Clostridia	Clostridia UCG-014	Incertae Sedis	Incertae Sedis
ASV331	Bacteria	Bacillota	Clostridia	Peptostreptococcales-Tissierellales	Peptostreptococcaceae	Romboutsia
ASV348	Bacteria	Bacillota	Clostridia	Lachnospirales	Lachnospiraceae	Lachnospiraceae ND3007 group
ASV381	Bacteria	Bacillota	Clostridia	Clostridia UCG-014	Incertae Sedis	Incertae Sedis
ASV389	Bacteria	Bacillota	Clostridia	Clostridiales	Clostridiaceae	Clostridium
ASV391	Bacteria	Bacillota	Clostridia	Lachnospirales	Lachnospiraceae	NA
ASV408	Bacteria	Bacillota	Clostridia	Peptostreptococcales-Tissierellales	Peptostreptococcaceae	Romboutsia
ASV409	Bacteria	Bacillota	Clostridia	Clostridiales	Clostridiaceae	Clostridium
ASV437	Bacteria	Bacillota	Clostridia	Oscillospirales	Ruminococcaceae	Acutalibacter
ASV438	Bacteria	Bacillota	Clostridia	Peptostreptococcales-Tissierellales	Peptostreptococcaceae	Romboutsia
ASV452	Bacteria	Bacillota	Clostridia	Lachnospirales	Lachnospiraceae	Acetitomaculum
ASV463	Bacteria	Bacillota	Clostridia	Lachnospirales	Lachnospiraceae	Extibacter
ASV476	Bacteria	Bacillota	Clostridia	Lachnospirales	Lachnospiraceae	Roseburia
ASV497	Bacteria	Bacillota	Clostridia	Lachnospirales	Lachnospiraceae	NA
ASV498	Bacteria	Bacillota	Clostridia	Oscillospirales	Butyricicoccaceae	Agathobaculum
ASV499	Bacteria	Actinomycetota	Coriobacteriia	Coriobacteriales	Eggerthellaceae	Berryella
ASV506	Bacteria	Bacillota	Clostridia	Lachnospirales	Lachnospiraceae	Roseburia
ASV518	Bacteria	Bacillota	Clostridia	Lachnospirales	Lachnospiraceae	Blautia
ASV538	Bacteria	Bacillota	Clostridia	Clostridiales	Clostridiaceae	Clostridium
ASV552	Bacteria	Bacillota	Clostridia	Lachnospirales	Lachnospiraceae	NA
ASV567	Bacteria	Bacillota	Clostridia	Clostridiales	Clostridiaceae	Clostridium
ASV670	Bacteria	Bacillota	Clostridia	Lachnospirales	Lachnospiraceae	Blautia
ASV751	Bacteria	Bacillota	Clostridia	Clostridia UCG-014	Incertae Sedis	Incertae Sedis

## Sheet: Additional file 6_rumen_tax
Additional file 6. Taxonomic identification of rumen ASVs used as input in mixOmics following all filtering steps.
ASV	Kingdom	Phylum	Class	Order	Family	Genus
ASV1	Bacteria	Bacillota	Clostridia	Oscillospirales	Oscillospiraceae	Saccharofermentans
ASV2	Bacteria	Bacillota	Clostridia	Oscillospirales	[Eubacterium] coprostanoligenes group	Incertae Sedis
ASV3	Bacteria	Bacillota	Clostridia	Christensenellales	Christensenellaceae	Christensenellaceae R-7 group
ASV4	Bacteria	Bacillota	Clostridia	Oscillospirales	Oscillospiraceae	Saccharofermentans
ASV5	Bacteria	Bacillota	Clostridia	Christensenellales	Christensenellaceae	Christensenellaceae R-7 group
ASV6	Bacteria	Bacillota	Clostridia	Oscillospirales	Ruminococcaceae	Ruminococcus
ASV7	Bacteria	Bacillota	Clostridia	Christensenellales	Christensenellaceae	Christensenellaceae R-7 group
ASV8	Bacteria	Bacillota	Clostridia	Lachnospirales	Lachnospiraceae	Pseudobutyrivibrio
ASV9	Bacteria	Bacillota	Clostridia	Lachnospirales	Lachnospiraceae	Acetitomaculum
ASV10	Bacteria	Bacillota	Clostridia	Oscillospirales	Oscillospiraceae	Saccharofermentans
ASV11	Bacteria	Bacillota	Clostridia	Oscillospirales	Oscillospiraceae	NK4A214 group
ASV12	Bacteria	Bacillota	Clostridia	Lachnospirales	Lachnospiraceae	[Eubacterium] ruminantium group
ASV13	Bacteria	Bacillota	Clostridia	Oscillospirales	Oscillospiraceae	NK4A214 group
ASV14	Bacteria	Bacillota	Clostridia	Oscillospirales	Oscillospiraceae	Saccharofermentans
ASV15	Archaea	Methanobacteriota	Methanobacteria	Methanobacteriales	Methanobacteriaceae	Methanobrevibacter
ASV16	Bacteria	Bacillota	Clostridia	Lachnospirales	Lachnospiraceae	Acetitomaculum
ASV17	Bacteria	Bacillota	Clostridia	Christensenellales	Christensenellaceae	Christensenellaceae R-7 group
ASV18	Bacteria	Bacillota	Clostridia	Oscillospirales	[Eubacterium] coprostanoligenes group	Incertae Sedis
ASV19	Bacteria	Bacillota	Clostridia	Oscillospirales	Oscillospiraceae	Saccharofermentans
ASV20	Bacteria	Bacillota	Clostridia	Oscillospirales	Ruminococcaceae	Ruminococcus
ASV21	Bacteria	Bacillota	Clostridia	Lachnospirales	Lachnospiraceae	probable genus 10
ASV22	Bacteria	Bacillota	Clostridia	Peptostreptococcales-Tissierellales	Anaerovoracaceae	Family XIII AD3011 group
ASV23	Bacteria	Chloroflexota	Anaerolineae	Anaerolineales	Anaerolineaceae	Flexilinea
ASV24	Bacteria	Bacillota	Clostridia	Christensenellales	Christensenellaceae	Christensenellaceae R-7 group
ASV25	Bacteria	Bacillota	Clostridia	Oscillospirales	Oscillospiraceae	Saccharofermentans
ASV26	Bacteria	Bacillota	Clostridia	Christensenellales	Christensenellaceae	Christensenellaceae R-7 group
ASV27	Bacteria	Bacillota	Clostridia	Lachnospirales	Lachnospiraceae	[Eubacterium] ruminantium group
ASV28	Bacteria	Bacillota	Clostridia	Christensenellales	Christensenellaceae	Christensenellaceae R-7 group
ASV29	Bacteria	Bacillota	Clostridia	Peptostreptococcales-Tissierellales	Anaerovoracaceae	Family XIII AD3011 group
ASV30	Bacteria	Bacillota	Clostridia	Oscillospirales	Oscillospiraceae	NK4A214 group
ASV31	Bacteria	Bacillota	Clostridia	Oscillospirales	Oscillospiraceae	Papillibacter
ASV32	Bacteria	Bacillota	Clostridia	Oscillospirales	Oscillospiraceae	NK4A214 group
ASV33	Bacteria	Bacillota	Clostridia	Lachnospirales	Lachnospiraceae	Pseudobutyrivibrio
ASV34	Bacteria	Bacillota	Clostridia	Lachnospirales	Lachnospiraceae	[Ruminococcus] gauvreauii group
ASV35	Bacteria	Chloroflexota	Anaerolineae	Anaerolineales	Anaerolineaceae	Flexilinea
ASV36	Bacteria	Bacillota	Clostridia	Oscillospirales	[Eubacterium] coprostanoligenes group	Incertae Sedis
ASV37	Bacteria	Bacillota	Clostridia	Lachnospirales	Lachnospiraceae	probable genus 10
ASV38	Bacteria	Bacillota	Clostridia	Oscillospirales	Oscillospiraceae	Saccharofermentans
ASV39	Bacteria	Bacillota	Clostridia	Christensenellales	Christensenellaceae	Christensenellaceae R-7 group
ASV40	Bacteria	Bacillota	Clostridia	Christensenellales	Christensenellaceae	Christensenellaceae R-7 group
ASV41	Bacteria	Bacillota	Clostridia	Oscillospirales	Oscillospiraceae	NK4A214 group
ASV42	Bacteria	Bacillota	Clostridia	Oscillospirales	Oscillospiraceae	Saccharofermentans
ASV43	Bacteria	Bacillota	Clostridia	Christensenellales	Christensenellaceae	Christensenellaceae R-7 group
ASV44	Bacteria	Bacillota	Clostridia	Christensenellales	Christensenellaceae	Christensenellaceae R-7 group
ASV45	Bacteria	Bacillota	Clostridia	Lachnospirales	Lachnospiraceae	Acetitomaculum
ASV46	Bacteria	Bacillota	Clostridia	Lachnospirales	Lachnospiraceae	Moryella
ASV47	Bacteria	Bacillota	Clostridia	Christensenellales	Christensenellaceae	Christensenellaceae R-7 group
ASV48	Bacteria	Bacillota	Clostridia	Christensenellales	Christensenellaceae	Christensenellaceae R-7 group
ASV49	Bacteria	Bacillota	Clostridia	Lachnospirales	Lachnospiraceae	[Ruminococcus] gauvreauii group
ASV50	Bacteria	Bacillota	Clostridia	Oscillospirales	Oscillospiraceae	NK4A214 group
ASV51	Bacteria	Bacillota	Clostridia	Oscillospirales	Oscillospiraceae	Saccharofermentans
ASV52	Bacteria	Bacillota	Clostridia	Lachnospirales	Lachnospiraceae	Lachnospiraceae XPB1014 group
ASV53	Bacteria	Bacillota	Clostridia	Oscillospirales	Oscillospiraceae	NA
ASV54	Bacteria	Bacillota	Clostridia	Lachnospirales	Lachnospiraceae	Moryella
ASV55	Bacteria	Bacillota	Clostridia	Oscillospirales	Oscillospiraceae	NK4A214 group
ASV56	Bacteria	Bacillota	Clostridia	Peptostreptococcales-Tissierellales	Anaerovoracaceae	Family XIII AD3011 group
ASV57	Bacteria	Bacillota	Clostridia	Christensenellales	Christensenellaceae	Christensenellaceae R-7 group
ASV58	Bacteria	Bacillota	Clostridia	Peptostreptococcales-Tissierellales	Anaerovoracaceae	Family XIII AD3011 group
ASV59	Bacteria	Bacillota	Clostridia	Oscillospirales	Oscillospiraceae	Saccharofermentans
ASV60	Bacteria	Bacillota	Clostridia	Oscillospirales	Ruminococcaceae	Ruminococcus
ASV61	Bacteria	Bacillota	Clostridia	Oscillospirales	Oscillospiraceae	NK4A214 group
ASV62	Bacteria	Bacillota	Clostridia	Christensenellales	Christensenellaceae	Christensenellaceae R-7 group
ASV63	Bacteria	Bacillota	Clostridia	Oscillospirales	Ruminococcaceae	Ruminococcus
ASV64	Bacteria	Bacillota	Clostridia	Oscillospirales	Oscillospiraceae	NK4A214 group
ASV65	Bacteria	Bacillota	Clostridia	Oscillospirales	Ruminococcaceae	Ruminococcus
ASV66	Bacteria	Bacillota	Clostridia	Oscillospirales	Oscillospiraceae	Saccharofermentans
ASV67	Bacteria	Bacillota	Clostridia	Lachnospirales	Lachnospiraceae	Acetitomaculum
ASV68	Bacteria	Bacillota	Clostridia	Lachnospirales	Lachnospiraceae	[Eubacterium] ruminantium group
ASV69	Bacteria	Bacillota	Clostridia	Oscillospirales	Oscillospiraceae	NK4A214 group
ASV70	Bacteria	Bacillota	Clostridia	Peptostreptococcales-Tissierellales	Anaerovoracaceae	Family XIII AD3011 group
ASV71	Bacteria	Bacillota	Clostridia	Lachnospirales	Lachnospiraceae	FD2005
ASV72	Bacteria	Bacillota	Clostridia	Lachnospirales	Lachnospiraceae	[Ruminococcus] gauvreauii group
ASV73	Bacteria	Bacillota	Clostridia	Peptostreptococcales-Tissierellales	Anaerovoracaceae	Family XIII AD3011 group
ASV74	Bacteria	Bacillota	Clostridia	Oscillospirales	Ruminococcaceae	Ruminococcus
ASV75	Bacteria	Bacillota	Clostridia	Oscillospirales	Oscillospiraceae	NK4A214 group
ASV76	Bacteria	Bacillota	Clostridia	Oscillospirales	Oscillospiraceae	Saccharofermentans
ASV77	Bacteria	Bacillota	Clostridia	Christensenellales	Christensenellaceae	Christensenellaceae R-7 group
ASV78	Bacteria	Bacillota	Clostridia	Lachnospirales	Lachnospiraceae	[Ruminococcus] gauvreauii group
ASV79	Bacteria	Bacillota	Clostridia	Oscillospirales	Ruminococcaceae	Ruminococcus
ASV80	Bacteria	Bacillota	Clostridia	Oscillospirales	Oscillospiraceae	Papillibacter
ASV81	Bacteria	Bacillota	Clostridia	Clostridia UCG-014	Incertae Sedis	Incertae Sedis
ASV82	Bacteria	Bacillota	Clostridia	Oscillospirales	Oscillospiraceae	Saccharofermentans
ASV83	Bacteria	Bacillota	Clostridia	Peptostreptococcales-Tissierellales	Anaerovoracaceae	NA
ASV84	Bacteria	Bacillota	Clostridia	Peptostreptococcales-Tissierellales	Anaerovoracaceae	Family XIII AD3011 group
ASV85	Archaea	Methanobacteriota	Methanobacteria	Methanobacteriales	Methanobacteriaceae	Methanobrevibacter
ASV86	Bacteria	Bacillota	Clostridia	Christensenellales	Christensenellaceae	Christensenellaceae R-7 group
ASV87	Bacteria	Bacillota	Clostridia	Lachnospirales	Lachnospiraceae	[Ruminococcus] gauvreauii group
ASV88	Bacteria	Bacillota	Clostridia	Lachnospirales	Lachnospiraceae	[Ruminococcus] gauvreauii group
ASV89	Bacteria	Bacillota	Clostridia	Lachnospirales	Lachnospiraceae	Pseudobutyrivibrio
ASV90	Bacteria	Bacillota	Clostridia	Oscillospirales	Oscillospiraceae	Saccharofermentans
ASV91	Bacteria	Bacillota	Clostridia	Lachnospirales	Lachnospiraceae	Lachnospiraceae AC2044 group
ASV92	Bacteria	Bacillota	Clostridia	Oscillospirales	Oscillospiraceae	Saccharofermentans
ASV93	Bacteria	Bacillota	Clostridia	Lachnospirales	Lachnospiraceae	Acetitomaculum
ASV94	Bacteria	Bacillota	Clostridia	Oscillospirales	Ruminococcaceae	Ruminococcus
ASV95	Archaea	Methanobacteriota	Methanobacteria	Methanobacteriales	Methanobacteriaceae	Methanobrevibacter
ASV96	Bacteria	Bacillota	Clostridia	Lachnospirales	Lachnospiraceae	Acetitomaculum
ASV97	Archaea	Methanobacteriota	Methanobacteria	Methanobacteriales	Methanobacteriaceae	Methanobrevibacter
ASV98	Bacteria	Bacillota	Clostridia	Lachnospirales	Lachnospiraceae	Lachnospiraceae XPB1014 group
ASV99	Archaea	Methanobacteriota	Methanobacteria	Methanobacteriales	Methanobacteriaceae	Methanobrevibacter
ASV100	Bacteria	Bacillota	Clostridia	Lachnospirales	Lachnospiraceae	[Ruminococcus] gauvreauii group
ASV101	Bacteria	Bacillota	Clostridia	Lachnospirales	Lachnospiraceae	Acetitomaculum
ASV102	Bacteria	Bacillota	Clostridia	Peptostreptococcales-Tissierellales	Anaerovoracaceae	Family XIII AD3011 group
ASV103	Bacteria	Bacillota	Clostridia	Lachnospirales	Lachnospiraceae	Acetitomaculum
ASV104	Bacteria	Bacillota	Clostridia	Christensenellales	Christensenellaceae	Christensenellaceae R-7 group
ASV105	Bacteria	Bacillota	Clostridia	Lachnospirales	Lachnospiraceae	Lachnospiraceae XPB1014 group
ASV106	Bacteria	Bacillota	Clostridia	Christensenellales	Christensenellaceae	Christensenellaceae R-7 group
ASV107	Bacteria	Bacillota	Clostridia	Oscillospirales	Oscillospiraceae	Saccharofermentans
ASV108	Bacteria	Bacillota	Clostridia	Lachnospirales	Lachnospiraceae	Roseburia
ASV109	Bacteria	Bacillota	Clostridia	Lachnospirales	Lachnospiraceae	[Ruminococcus] gauvreauii group
ASV110	Archaea	Methanobacteriota	Methanobacteria	Methanobacteriales	Methanobacteriaceae	Methanobrevibacter
ASV111	Bacteria	Bacillota	Clostridia	Oscillospirales	UCG-010	Incertae Sedis
ASV112	Bacteria	Bacillota	Clostridia	Lachnospirales	Lachnospiraceae	Acetitomaculum
ASV113	Bacteria	Bacillota	Clostridia	Clostridia UCG-014	Incertae Sedis	Incertae Sedis
ASV114	Bacteria	Actinomycetota	Coriobacteriia	Coriobacteriales	Eggerthellaceae	Berryella
ASV115	Bacteria	Bacillota	Clostridia	Oscillospirales	Oscillospiraceae	NK4A214 group
ASV116	Bacteria	Bacillota	Clostridia	Lachnospirales	Lachnospiraceae	Acetitomaculum
ASV117	Bacteria	Bacillota	Clostridia	Christensenellales	Christensenellaceae	Christensenellaceae R-7 group
ASV118	Archaea	Methanobacteriota	Methanobacteria	Methanobacteriales	Methanobacteriaceae	Methanobrevibacter
ASV119	Bacteria	Bacillota	Clostridia	Lachnospirales	Lachnospiraceae	Acetitomaculum
ASV120	Bacteria	Bacillota	Clostridia	Lachnospirales	Lachnospiraceae	NA
ASV121	Bacteria	Bacillota	Clostridia	Oscillospirales	Oscillospiraceae	Saccharofermentans
ASV122	Bacteria	Bacillota	Clostridia	Oscillospirales	UCG-010	Incertae Sedis
ASV123	Bacteria	Bacillota	Clostridia	Oscillospirales	Oscillospiraceae	NK4A214 group
ASV124	Bacteria	Bacillota	Clostridia	Oscillospirales	Ruminococcaceae	Ruminococcus
ASV125	Bacteria	Bacillota	Clostridia	Christensenellales	Christensenellaceae	Christensenellaceae R-7 group
ASV126	Bacteria	Bacillota	Clostridia	Christensenellales	Christensenellaceae	Christensenellaceae R-7 group
ASV127	Bacteria	Bacillota	Clostridia	Oscillospirales	Oscillospiraceae	Saccharofermentans
ASV128	Bacteria	Bacillota	Clostridia	Lachnospirales	Lachnospiraceae	Anaerobutyricum
ASV129	Bacteria	Bacillota	Clostridia	Lachnospirales	Lachnospiraceae	Anaerobutyricum
ASV130	Bacteria	Bacillota	Clostridia	Lachnospirales	Lachnospiraceae	Roseburia
ASV131	Bacteria	Bacillota	Clostridia	Oscillospirales	Ruminococcaceae	Ruminococcus
ASV132	Bacteria	Bacillota	Clostridia	Christensenellales	Christensenellaceae	Christensenellaceae R-7 group
ASV133	Bacteria	Bacillota	Clostridia	Oscillospirales	Oscillospiraceae	NK4A214 group
ASV134	Bacteria	Bacillota	Clostridia	Christensenellales	Christensenellaceae	Christensenellaceae R-7 group
ASV135	Bacteria	Bacillota	Clostridia	Peptostreptococcales-Tissierellales	Anaerovoracaceae	Aminipila
ASV136	Bacteria	Bacillota	Clostridia	Oscillospirales	Oscillospiraceae	NK4A214 group
ASV137	Bacteria	Bacillota	Clostridia	Lachnospirales	Lachnospiraceae	Lachnospiraceae XPB1014 group
ASV138	Bacteria	Bacillota	Clostridia	Christensenellales	Christensenellaceae	Christensenellaceae R-7 group
ASV139	Bacteria	Bacillota	Clostridia	Oscillospirales	Oscillospiraceae	NK4A214 group
ASV140	Bacteria	Bacillota	Clostridia	Oscillospirales	Oscillospiraceae	NK4A214 group
ASV141	Bacteria	Bacillota	Clostridia	Oscillospirales	Oscillospiraceae	NK4A214 group
ASV142	Bacteria	Bacillota	Clostridia	Lachnospirales	Lachnospiraceae	[Ruminococcus] gauvreauii group
ASV144	Bacteria	Bacillota	Clostridia	Christensenellales	Christensenellaceae	Christensenellaceae R-7 group
ASV145	Bacteria	Bacillota	Clostridia	Lachnospirales	Lachnospiraceae	Lacrimispora
ASV146	Bacteria	Bacillota	Clostridia	Peptostreptococcales-Tissierellales	Anaerovoracaceae	Family XIII UCG-001
ASV148	Bacteria	Bacillota	Clostridia	Oscillospirales	Oscillospiraceae	NA
ASV149	Bacteria	Bacillota	Clostridia	Peptostreptococcales-Tissierellales	Anaerovoracaceae	Mogibacterium
ASV151	Bacteria	Bacillota	Clostridia	Oscillospirales	Oscillospiraceae	NK4A214 group
ASV152	Bacteria	Bacillota	Clostridia	Peptostreptococcales-Tissierellales	Anaerovoracaceae	[Eubacterium] brachy group
ASV154	Bacteria	Bacillota	Clostridia	Oscillospirales	Oscillospiraceae	Papillibacter
ASV155	Bacteria	Bacillota	Clostridia	Christensenellales	Christensenellaceae	Christensenellaceae R-7 group
ASV156	Bacteria	Bacillota	Clostridia	Oscillospirales	Ruminococcaceae	Acutalibacter
ASV157	Bacteria	Bacillota	Clostridia	Lachnospirales	Lachnospiraceae	Acetitomaculum
ASV158	Bacteria	Bacillota	Clostridia	Christensenellales	Christensenellaceae	Christensenellaceae R-7 group
ASV160	Bacteria	Bacillota	Clostridia	Oscillospirales	Ruminococcaceae	Ruminococcus
ASV161	Bacteria	Bacillota	Clostridia	Lachnospirales	Lachnospiraceae	[Eubacterium] ruminantium group
ASV162	Bacteria	Bacillota	Clostridia	Lachnospirales	Lachnospiraceae	[Eubacterium] ruminantium group
ASV164	Bacteria	Bacillota	Clostridia	Lachnospirales	Lachnospiraceae	[Eubacterium] ruminantium group
ASV165	Bacteria	Bacillota	Clostridia	Oscillospirales	Oscillospiraceae	NK4A214 group
ASV167	Bacteria	Bacillota	Clostridia	Peptostreptococcales-Tissierellales	Anaerovoracaceae	Aminipila
ASV169	Bacteria	Bacillota	Clostridia	Oscillospirales	UCG-010	Incertae Sedis
ASV170	Bacteria	Bacillota	Clostridia	Oscillospirales	Ruminococcaceae	Ruminococcus
ASV171	Bacteria	Bacillota	Clostridia	Oscillospirales	Ruminococcaceae	Ruminococcus
ASV173	Bacteria	Bacillota	Clostridia	Oscillospirales	Oscillospiraceae	NK4A214 group
ASV174	Bacteria	Bacillota	Clostridia	Lachnospirales	Lachnospiraceae	Coprococcus
ASV177	Bacteria	Bacillota	Clostridia	Oscillospirales	Oscillospiraceae	NK4A214 group
ASV178	Bacteria	Bacillota	Clostridia	Oscillospirales	Ruminococcaceae	Ruminococcus
ASV182	Bacteria	Bacillota	Clostridia	Peptostreptococcales-Tissierellales	Anaerovoracaceae	Family XIII AD3011 group
ASV185	Bacteria	Bacillota	Clostridia	Christensenellales	Christensenellaceae	Christensenellaceae R-7 group
ASV186	Bacteria	Bacillota	Clostridia	Oscillospirales	Oscillospiraceae	Saccharofermentans
ASV192	Bacteria	Bacillota	Clostridia	Lachnospirales	Lachnospiraceae	Lachnospiraceae XPB1014 group
ASV193	Bacteria	Bacillota	Clostridia	Lachnospirales	Lachnospiraceae	[Eubacterium] ruminantium group
ASV194	Archaea	Methanobacteriota	Methanobacteria	Methanobacteriales	Methanobacteriaceae	Methanobrevibacter
ASV196	Bacteria	Bacillota	Clostridia	Lachnospirales	Lachnospiraceae	[Ruminococcus] gauvreauii group
ASV197	Bacteria	Bacillota	Clostridia	Oscillospirales	Ruminococcaceae	Ruminococcus
ASV198	Bacteria	Bacillota	Clostridia	Oscillospirales	Ruminococcaceae	Acutalibacter
ASV199	Bacteria	Bacillota	Clostridia	Lachnospirales	Lachnospiraceae	[Ruminococcus] gauvreauii group
ASV200	Bacteria	Bacillota	Clostridia	Lachnospirales	Lachnospiraceae	Lachnospiraceae XPB1014 group
ASV202	Bacteria	Bacillota	Clostridia	Christensenellales	Christensenellaceae	Christensenellaceae R-7 group
ASV205	Bacteria	Bacillota	Clostridia	Lachnospirales	Lachnospiraceae	Pseudobutyrivibrio
ASV206	Bacteria	Bacillota	Clostridia	Lachnospirales	Lachnospiraceae	Moryella
ASV207	Bacteria	Bacillota	Clostridia	Lachnospirales	Lachnospiraceae	Lachnospiraceae AC2044 group
ASV208	Bacteria	Bacillota	Clostridia	Clostridia UCG-014	Incertae Sedis	Incertae Sedis
ASV209	Bacteria	Bacillota	Clostridia	Peptostreptococcales-Tissierellales	Anaerovoracaceae	Family XIII AD3011 group
ASV210	Bacteria	Bacillota	Clostridia	Oscillospirales	Ruminococcaceae	Ruminococcus
ASV213	Bacteria	Bacillota	Clostridia	Lachnospirales	Lachnospiraceae	Acetitomaculum
ASV214	Bacteria	Bacillota	Clostridia	Peptostreptococcales-Tissierellales	Anaerovoracaceae	Family XIII UCG-001
ASV215	Bacteria	Bacillota	Clostridia	Christensenellales	Christensenellaceae	Christensenellaceae R-7 group
ASV216	Bacteria	Bacillota	Clostridia	Lachnospirales	Lachnospiraceae	[Ruminococcus] gauvreauii group
ASV217	Bacteria	Actinomycetota	Coriobacteriia	Coriobacteriales	Eggerthellaceae	Berryella
ASV220	Bacteria	Actinomycetota	Coriobacteriia	Coriobacteriales	Atopobiaceae	Olsenella
ASV222	Bacteria	Bacillota	Clostridia	Christensenellales	Christensenellaceae	Christensenellaceae R-7 group
ASV223	Bacteria	Bacillota	Clostridia	Oscillospirales	Oscillospiraceae	Saccharofermentans
ASV227	Bacteria	Bacillota	Clostridia	Lachnospirales	Lachnospiraceae	Syntrophococcus
ASV228	Bacteria	Bacillota	Clostridia	Oscillospirales	Oscillospiraceae	NK4A214 group
ASV230	Bacteria	Bacillota	Clostridia	Christensenellales	Christensenellaceae	Christensenellaceae R-7 group
ASV231	Bacteria	Bacillota	Clostridia	Lachnospirales	Lachnospiraceae	NA
ASV232	Bacteria	Bacillota	Clostridia	Oscillospirales	UCG-010	Incertae Sedis
ASV233	Bacteria	Bacillota	Clostridia	Lachnospirales	Lachnospiraceae	NA
ASV234	Bacteria	Bacillota	Clostridia	Lachnospirales	Lachnospiraceae	Blautia
ASV236	Bacteria	Bacillota	Clostridia	Oscillospirales	Oscillospiraceae	NK4A214 group
ASV241	Bacteria	Bacillota	Clostridia	Christensenellales	Christensenellaceae	Christensenellaceae R-7 group
ASV245	Bacteria	Chloroflexota	Anaerolineae	Anaerolineales	Anaerolineaceae	Flexilinea
ASV246	Bacteria	Bacillota	Clostridia	Lachnospirales	Lachnospiraceae	NA
ASV251	Bacteria	Bacillota	Clostridia	Lachnospirales	Lachnospiraceae	Lachnospiraceae AC2044 group
ASV254	Bacteria	Bacillota	Clostridia	Lachnospirales	Lachnospiraceae	Lachnospiraceae NK3A20 group
ASV256	Bacteria	Bacillota	Clostridia	Oscillospirales	Ruminococcaceae	Ruminococcus
ASV257	Bacteria	Bacillota	Clostridia	Lachnospirales	Lachnospiraceae	[Ruminococcus] gauvreauii group
ASV258	Bacteria	Bacillota	Clostridia	Lachnospirales	Lachnospiraceae	NA
ASV260	Bacteria	Bacillota	Clostridia	Christensenellales	Christensenellaceae	Christensenellaceae R-7 group
ASV261	Bacteria	Bacillota	Clostridia	Lachnospirales	Lachnospiraceae	Coprococcus
ASV262	Bacteria	Bacillota	Clostridia	Oscillospirales	Oscillospiraceae	NK4A214 group
ASV264	Bacteria	Bacillota	Clostridia	Lachnospirales	Lachnospiraceae	Incertae Sedis
ASV266	Bacteria	Bacillota	Clostridia	Oscillospirales	Oscillospiraceae	NK4A214 group
ASV267	Bacteria	Bacillota	Clostridia	Lachnospirales	Lachnospiraceae	Acetitomaculum
ASV268	Bacteria	Bacillota	Clostridia	Christensenellales	Christensenellaceae	Christensenellaceae R-7 group
ASV273	Bacteria	Bacillota	Clostridia	Lachnospirales	Lachnospiraceae	Lachnoclostridium
ASV276	Bacteria	Bacillota	Clostridia	Lachnospirales	Lachnospiraceae	Incertae Sedis
ASV279	Bacteria	Bacillota	Clostridia	Peptostreptococcales-Tissierellales	Anaerovoracaceae	Family XIII AD3011 group
ASV288	Bacteria	Bacillota	Clostridia	Oscillospirales	Oscillospiraceae	NK4A214 group
ASV290	Bacteria	Actinomycetota	Coriobacteriia	Coriobacteriales	Eggerthellaceae	Berryella
ASV296	Bacteria	Bacillota	Clostridia	Christensenellales	Christensenellaceae	Christensenellaceae R-7 group
ASV302	Bacteria	Bacillota	Clostridia	Christensenellales	Christensenellaceae	Christensenellaceae R-7 group
ASV304	Bacteria	Bacillota	Clostridia	Christensenellales	Christensenellaceae	Christensenellaceae R-7 group
ASV309	Bacteria	Bacillota	Clostridia	Lachnospirales	Lachnospiraceae	Lachnospiraceae NK3A20 group
ASV316	Bacteria	Bacillota	Clostridia	Oscillospirales	Ruminococcaceae	Ruminococcus
ASV318	Bacteria	Bacillota	Clostridia	Peptostreptococcales-Tissierellales	Anaerovoracaceae	Anaerovorax
ASV320	Bacteria	Bacillota	Clostridia	Oscillospirales	Oscillospiraceae	NK4A214 group
ASV322	Bacteria	Bacillota	Clostridia	Oscillospirales	Oscillospiraceae	UCG-005
ASV323	Bacteria	Bacillota	Clostridia	Lachnospirales	Lachnospiraceae	Pseudobutyrivibrio
ASV325	Bacteria	Bacillota	Clostridia	Lachnospirales	Defluviitaleaceae	Defluviitaleaceae UCG-011
ASV326	Bacteria	Bacillota	Clostridia	Peptostreptococcales-Tissierellales	Anaerovoracaceae	Anaerovorax
ASV331	Bacteria	Bacillota	Clostridia	Lachnospirales	Lachnospiraceae	Moryella
ASV334	Bacteria	Bacillota	Clostridia	Lachnospirales	Defluviitaleaceae	Defluviitaleaceae UCG-011
ASV339	Bacteria	Actinomycetota	Coriobacteriia	Coriobacteriales	Coriobacteriales Incertae Sedis	Raoultibacter
ASV340	Bacteria	Bacillota	Clostridia	Peptostreptococcales-Tissierellales	Anaerovoracaceae	Aminicella
ASV343	Bacteria	Bacillota	Clostridia	Lachnospirales	Lachnospiraceae	Acetitomaculum
ASV347	Bacteria	Bacillota	Clostridia	Christensenellales	Christensenellaceae	Christensenellaceae R-7 group
ASV352	Bacteria	Bacillota	Clostridia	Peptostreptococcales-Tissierellales	Anaerovoracaceae	Family XIII UCG-001
ASV357	Bacteria	Bacillota	Clostridia	Christensenellales	Christensenellaceae	Christensenellaceae R-7 group
ASV364	Bacteria	Bacillota	Clostridia	Oscillospirales	Ruminococcaceae	Ruminococcus
ASV377	Bacteria	Bacillota	Clostridia	Oscillospirales	Ruminococcaceae	Ruminococcus
ASV383	Bacteria	Bacillota	Clostridia	Christensenellales	Christensenellaceae	Christensenellaceae R-7 group
ASV387	Bacteria	Bacillota	Clostridia	Lachnospirales	Lachnospiraceae	[Ruminococcus] gauvreauii group
ASV388	Bacteria	Bacillota	Clostridia	Christensenellales	Christensenellaceae	Christensenellaceae R-7 group
ASV389	Bacteria	Bacillota	Clostridia	Christensenellales	Christensenellaceae	Christensenellaceae R-7 group
ASV392	Bacteria	Bacillota	Clostridia	Lachnospirales	Lachnospiraceae	Lachnospiraceae UCG-008
ASV401	Bacteria	Bacillota	Clostridia	Oscillospirales	Oscillospiraceae	NK4A214 group
ASV402	Bacteria	Bacillota	Clostridia	Christensenellales	Christensenellaceae	Christensenellaceae R-7 group
ASV403	Bacteria	Bacillota	Clostridia	Oscillospirales	Oscillospiraceae	NK4A214 group
ASV404	Bacteria	Bacillota	Clostridia	Lachnospirales	Lachnospiraceae	Moryella
ASV409	Bacteria	Bacillota	Clostridia	Peptostreptococcales-Tissierellales	Anaerovoracaceae	Anaerovorax
ASV415	Bacteria	Bacillota	Clostridia	Lachnospirales	Lachnospiraceae	Lachnospiraceae NK3A20 group
ASV416	Bacteria	Bacillota	Clostridia	Peptostreptococcales-Tissierellales	Anaerovoracaceae	Anaerovorax
ASV433	Bacteria	Bacillota	Clostridia	Oscillospirales	Oscillospiraceae	NA
ASV436	Bacteria	Bacillota	Clostridia	Peptostreptococcales-Tissierellales	Anaerovoracaceae	Mogibacterium
ASV440	Bacteria	Bacillota	Clostridia	Oscillospirales	Ruminococcaceae	[Eubacterium] siraeum group
ASV443	Bacteria	Bacillota	Clostridia	Lachnospirales	Lachnospiraceae	[Eubacterium] ruminantium group
ASV446	Bacteria	Bacillota	Clostridia	Peptostreptococcales-Tissierellales	Anaerovoracaceae	Family XIII AD3011 group
ASV455	Bacteria	Bacillota	Clostridia	Lachnospirales	Lachnospiraceae	Lachnospiraceae UCG-008
ASV458	Archaea	Methanobacteriota	Methanobacteria	Methanobacteriales	Methanobacteriaceae	Methanobrevibacter
ASV464	Bacteria	Synergistota	Synergistia	Synergistales	Synergistaceae	Pyramidobacter
ASV476	Bacteria	Bacillota	Clostridia	Lachnospirales	Lachnospiraceae	Moryella
ASV479	Bacteria	Bacillota	Clostridia	Oscillospirales	Oscillospiraceae	NK4A214 group
ASV488	Bacteria	Bacillota	Clostridia	Oscillospirales	Ruminococcaceae	Ruminococcus
ASV519	Bacteria	Bacillota	Clostridia	Oscillospirales	Ruminococcaceae	Ruminococcus
ASV520	Bacteria	Bacillota	Clostridia	Christensenellales	Christensenellaceae	Christensenellaceae R-7 group
ASV533	Bacteria	Bacillota	Clostridia	Christensenellales	Christensenellaceae	Christensenellaceae R-7 group
ASV542	Bacteria	Bacillota	Clostridia	Oscillospirales	Oscillospiraceae	NK4A214 group
ASV547	Bacteria	Bacillota	Clostridia	Oscillospirales	Oscillospiraceae	NK4A214 group
ASV552	Bacteria	Bacillota	Clostridia	Lachnospirales	Lachnospiraceae	Anaerobutyricum
ASV568	Bacteria	Bacillota	Clostridia	Oscillospirales	Ruminococcaceae	Incertae Sedis
ASV576	Bacteria	Bacillota	Clostridia	Oscillospirales	Oscillospiraceae	NK4A214 group
ASV587	Bacteria	Bacillota	Clostridia	Oscillospirales	Oscillospiraceae	NK4A214 group
ASV595	Bacteria	Actinomycetota	Coriobacteriia	Coriobacteriales	Eggerthellaceae	Berryella
ASV629	Bacteria	Bacillota	Clostridia	Christensenellales	Christensenellaceae	Christensenellaceae R-7 group
ASV648	Bacteria	Bacillota	Clostridia	Christensenellales	Christensenellaceae	Christensenellaceae R-7 group
ASV671	Bacteria	Bacillota	Clostridia	Oscillospirales	Oscillospiraceae	NK4A214 group
ASV683	Bacteria	Bacillota	Clostridia	Christensenellales	Christensenellaceae	Incertae Sedis
ASV715	Bacteria	Bacillota	Clostridia	Oscillospirales	Ruminococcaceae	CAG-352
ASV727	Bacteria	Bacillota	Clostridia	Lachnospirales	Lachnospiraceae	Lachnospiraceae FE2018 group
ASV732	Bacteria	Bacillota	Clostridia	Lachnospirales	Lachnospiraceae	Anaerobutyricum
ASV756	Bacteria	Actinomycetota	Coriobacteriia	Coriobacteriales	Eggerthellaceae	Incertae Sedis
ASV816	Bacteria	Bacillota	Clostridia	Lachnospirales	Lachnospiraceae	Lachnospiraceae UCG-009
ASV819	Bacteria	Bacillota	Clostridia	Lachnospirales	Lachnospiraceae	NA
ASV842	Bacteria	Actinomycetota	Coriobacteriia	Coriobacteriales	Incertae Sedis	Incertae Sedis
ASV859	Bacteria	Bacillota	Clostridia	Clostridia UCG-014	Incertae Sedis	Incertae Sedis
ASV861	Bacteria	Bacillota	Clostridia	Oscillospirales	Oscillospiraceae	NK4A214 group
ASV987	Bacteria	Bacillota	Clostridia	Christensenellales	Christensenellaceae	Christensenellaceae R-7 group
ASV1007	Bacteria	Actinomycetota	Coriobacteriia	Coriobacteriales	Eggerthellaceae	Incertae Sedis
ASV1035	Bacteria	Bacillota	Clostridia	Oscillospirales	Ruminococcaceae	CAG-352
ASV1037	Bacteria	Actinomycetota	Coriobacteriia	Coriobacteriales	Eggerthellaceae	NA
ASV1042	Bacteria	Bacillota	Clostridia	Lachnospirales	Lachnospiraceae	Pseudobutyrivibrio
ASV1045	Bacteria	Bacillota	Clostridia	Monoglobales	Monoglobaceae	Monoglobus
ASV1092	Bacteria	Bacillota	Clostridia	Peptostreptococcales-Tissierellales	Anaerovoracaceae	Family XIII AD3011 group
ASV1094	Bacteria	Bacillota	Clostridia	Oscillospirales	Oscillospiraceae	NK4A214 group
ASV1139	Bacteria	Bacillota	Clostridia	Oscillospirales	Oscillospiraceae	NK4A214 group
ASV1201	Bacteria	Bacillota	Clostridia	Oscillospirales	[Eubacterium] coprostanoligenes group	Incertae Sedis
ASV1308	Bacteria	Bacillota	Clostridia	Oscillospirales	Oscillospiraceae	NK4A214 group
ASV1441	Bacteria	Bacillota	Clostridia	Eubacteriales	Anaerofustaceae	Anaerofustis
ASV1620	Bacteria	Bacillota	Clostridia	Oscillospirales	Oscillospiraceae	NK4A214 group
ASV1729	Bacteria	Bacillota	Clostridia	Peptostreptococcales-Tissierellales	Anaerovoracaceae	Family XIII AD3011 group

## Sheet: Additional file 7_fat
Additional file 7. List of subcutaneous fat metabolites used as input in mixOmics following all filtering steps.
ID	Ala	Arg	Asn	Cit	Gln	Glu	Gly	His	Ile	Leu	Lys	Met	Phe	Pro	Ser	Thr	Tyr	Val	Ac-Orn	Carnosine	Histamine	t4-OH-Pro	Putrescine	Spermidine	Taurine	C0	C2	C3	C3-DC (C4-OH)	C3-OH	C3:1	C4	C4:1	C5	C5-DC (C6-OH)	C5-M-DC	C5-OH (C3-DC-M)	C5:1	C5:1-DC	C6 (C4:1-DC)	C6:1	C7-DC	C8	C9	C10	C10:1	C10:2	C12	C12-DC
6781	6.72206	2.12433	2.36457	1.79077	5.17233	6.36597	5.8885	2.6893	2.90304	2.95233	2.87184	2.11103	2.40871	3.07724	3.69153	3.37851	2.64155	3.29278	0.250962	3.58256	1.89918	1.97085	0.454176	0.263034	5.82146	3.63227	1.5509	0.894527	0.0342157	0.051024	0.0100637	0	0	0.0908534	0.227741	0.177599	0.1137	0.0328061	0	0.191563	1.07724	0.0482362	0.102994	0.0827026	0.0881416	0.345964	0.0881416	0.0370307	0.0703893
6796	5.99684	1.17632	2.11103	1.34483	4.0635	6.20926	4.87774	1.88753	2.70929	3.0072	2.63691	1.40054	1.51602	1.68257	2.79701	2.80735	1.79494	2.45418	0.0703893	2.83592	0.815575	0.15056	0.201634	0.15056	5.91815	7.53916	5.70598	3.13093	0.0593553	0.0200577	0.0200577	3.67807	0.0172093	1.65535	0.244887	0	0.041243	0.0758749	0.0384362	0.549916	0.0840643	0.0482362	0.167358	0	0.124328	0.421156	0.0299829	0.0440443	0.0676387
6797	5.68342	1.71809	2.33914	0.9855	4.73877	5.71232	5.42492	2.21101	2.63227	3.58376	2.65764	2.07039	2.34767	3.03386	2.94111	2.99458	2.14078	3.24793	0.0285692	3.33914	1.52607	0.956057	0.189034	0.163499	5.11977	8.04985	5.55152	3.76553	0.0313952	0.0398403	0.0243197	3.6893	0.0143553	2.80735	0.411426	0.0827026	0.0717627	0.0482362	0.0976108	1.60407	0.129613	0.0799754	0.212881	0.0285692	0.151859	0.325386	0.0214797	0.54498	0.0922074
6808	6.35244	2.0072	2.8953	1.3505	5.0148	6.37365	5.5472	2.58736	2.99095	3.23266	2.96347	1.9222	2.21101	2.46205	2.852	3.59096	2.41143	3.44361	0.124328	3.12763	1.63227	1.3505	0.238787	0.226509	5.89797	2.15704	1.23266	0.186501	0.077243	0	0	0.16092	0	0.0114956	0.045443	0.0299829	0.0313952	0	0	0	0.0328061	0	0.0538064	0	0.0496308	0.305679	0.0285692	0.0243197	0.0894982
6816	6.478	1.82375	2.41549	1.30451	4.63285	6.15178	5.36877	2.40327	2.99095	3.75275	2.74846	1.86394	2.0036	2.79701	3.14568	3.3147	2.19219	3.17951	0.0426443	6.3386	1.3505	1.1635	0.250962	0.201634	6.10413	3.01436	0.991318	0.437228	0.0257376	0.00144197	0	0.137504	0	0.180148	0	0.0648829	0	0.0690147	0	0	0	0.0229004	0.0342157	0	0.077243	0.467801	0.0579701	0.0328061	0.1137
6821	6.16651	0.739848	2.27202	1.54597	3.01078	5.50016	4.91839	2.55582	1.8953	2.81147	2.27202	1.40054	1.87184	2.85599	3.02095	2.99639	1.81967	2.21723	0.0894982	5.14486	1.87971	1.55631	0.163499	0.124328	5.55796	3.11103	1.28096	0.329985	0	0	0.00144197	0.149259	0	0.0648829	0	0	0.051024	0	0.00144197	0	0.0200577	0	0	0.0299829	0.0579701	0.301002	0.0482362	0.0342157	0.0635029
6822	5.13873	0.739848	2.52105	1.13093	4.45878	5.49729	5.04352	1.73118	2.32769	2.80941	1.94111	1.53107	1.71809	1.52607	2.47508	2.75489	1.56071	2.56316	0.0285692	4.07724	1.45418	1.08406	0.0426443	0.111031	5.43763	3.08746	2.37851	0.428678	0.0551957	0.00288251	0	0.257011	0.00288251	0	0	0.0551957	0.0703893	0	0	0	0	0	0.109695	0	0.0662614	0.477159	0.0635029	0.0313952	0.077243
6876	5.80374	1.31615	2.01078	1.04264	4.39506	5.67327	4.96578	2.20163	2.45154	2.22033	1.91839	1.84398	2.22342	2.90881	2.7761	2.90689	2.07724	2.854	0.0976108	2.89724	2.26604	1.35614	0.0703893	0.137504	5.56468	0.164786	0.0717627	0.0426443	0	0.0257376	0	0	0.0257376	0	0.0299829	0	0	0	0	0	0.0214797	0	0.0440443	0.00432161	0.0676387	0.393965	0.041243	0.0229004	0.0731347
6979	5.92861	1.57531	2.19535	1.11103	4.1334	5.85723	5.29168	2.1177	2.36737	3.43162	2.58976	1.68257	2.12763	2.85	2.86394	3.13586	2.07724	3.06178	0.0976108	4.39438	1.48543	1.94111	0.201634	0.124328	6.02148	4.56682	2.34483	2.35332	0.123004	0	0	0.141433	0	0.182692	0.365133	0.199123	0.265437	0.041243	0	0.181421	1.03562	0.0607392	0.0962619	0.0384362	0.0690147	0.423309	0.0524159	0.0538064	0.051024
7045	6.19417	1.22651	2.13422	1.47508	5.0063	6.44923	5.42593	2.23573	2.48285	3.81044	2.48543	1.74846	2.22651	2.75275	2.94298	3.44361	2.35896	3.20789	0.0565835	4.36527	1.15704	1.38405	0.238787	0.15056	5.84825	8.03342	6.0268	3.33056	0.0813396	0.0243197	0.0214797	4.14568	0.0370307	2.45681	0.329985	0.0579701	0.0867838	0.0565835	0.0370307	1.39506	0.132248	0.0840643	0.192825	0.0214797	0.0496308	0.49057	0.0621217	0.0690147	0.0690147
7063	5.62556	1.28096	2.41549	1.49723	4.53854	3.30012	5.28795	1.87971	2.18903	2.65992	2.43296	1.17632	1.61353	2.28392	3.02095	2.67582	1.11103	2.90111	0.0285692	3.5373	0.275007	0.0976108	0.0976108	0.168642	4.91456	7.97728	5.55459	3.73335	0.041243	0.175045	0.0313952	4.09592	0.0257376	2.85997	0.261832	0.0894982	0.0690147	0.0468403	0.0854247	1.75275	0.121679	0.0648829	1.07039	0	0.130931	0.452068	0.0482362	0.537048	0.0384362
7072	6.72151	1.91073	2.774	1.9782	5.16027	6.11499	5.2292	2.68706	2.48543	2.95233	2.63227	1.76977	2.07382	2.80529	3.3799	3.31759	2.5656	3.19061	0.0840643	2.774	1.22651	2.11437	0.137504	0.111031	6.20105	2.21723	1.63691	0.130931	0.0799754	0	0	0.155749	0	0.0200577	0	0.0635029	0.108357	0.0384362	0.0285692	0.0524159	0	0.015783	0.0370307	0	0.0285692	0.515006	0.045443	0.0214797	0.0894982
7074	6.56788	2.45681	2.84599	1.67807	5.75836	5.25361	4.94392	2.48543	3.36036	3.6565	2.40871	2.16993	2.73985	3.90497	3.58015	3.37016	2.93923	3.71039	0.0840643	6.76673	2.24184	2.75702	0.0840643	0.201634	5.69404	4.53605	1.69153	3.54844	0.0538064	0.0313952	0	1.9486	0.041243	3.71149	0	0	0.0398403	0	0	2.75061	0	0.0635029	3.66676	0	2.97269	0.42975	0.0356239	4.29278	0.0799754
7075	6.13648	1.20789	2.15381	1.73985	4.46467	6.07724	5	1.92979	2.09424	2.49825	2.31325	1.40599	1.87971	2.57046	2.72683	3.0072	1.94486	2.67356	0.0894982	2.40871	1.76129	1.19535	0.0565835	0.163499	5.8802	2.96532	1.5656	0.408168	0.051024	0	0	0.273814	0	0.22404	0	0.051024	0	0.0676387	0.00288251	0	0	0	0	0.041243	0.0426443	0.295135	0.0717627	0.0328061	0.0799754
7085	6.18646	1.81147	2.41684	1.97453	4.86493	6.24603	5.65421	2.51854	2.60644	3.14568	2.60644	1.91839	2.32481	3.3799	2.46728	2.93923	2.34483	2.7761	0.15056	2.93734	1.37851	1.94111	0.163499	0.163499	6.00248	2.99639	1.61353	0.506907	0.0799754	0	0	0.353888	0	0.120352	0.0356239	0	0.0717627	0	0	0	0	0	0.0745054	0	0.0867838	0.440421	0	0	0.0827026
[truncated: 119 more columns]

## Sheet: Additional file 8_liver
Additional file 8. List of liver metabolites used as input in mixOmics following all filtering steps.
ID	Ala	Arg	Asn	Asp	Cit	Gln	Glu	Gly	His	Ile	Leu	Lys	Met	Orn	Phe	Pro	Ser	Thr	Trp	Tyr	Val	Ac-Orn	Alpha-aaa	ADMA	SDMA	Carnosine	Creatinine	Dopamine	Histamine	Kynurenine	Met-SO	t4-OH-Pro	Putrescine	Sarcosine	Serotonin	Spermidine	Spermine	Taurine	C0	C2	C3	C3-DC (C4-OH)	C3-OH	C3:1	C4	C4:1	C5	C5-DC (C6-OH)	C5-M-DC
6781	9.57321	0.650765	6.39797	8.65277	2.62994	9.33141	10.7715	10.4738	7.21403	6.51728	6.91421	6.18428	4.24336	7.05658	5.43829	7.12008	5.92101	6.13422	3.90207	5.63749	7.04461	2.33342	3.44758	0.226509	0.687061	6.98277	4.22651	1.81147	5.03474	1.12433	0.263034	4.59574	0.863938	1.90304	0.941106	0.659925	1.08406	9.76105	1.43296	0.886745	0.111031	0.0648829	0	0.00144197	0.126973	0	0.0593553	0.0271541	0.0398403
6796	9.51696	0.887525	6.0936	8.59201	2.83996	8.62582	10.1569	10.0328	6.89336	6.06372	6.55735	5.8268	3.7761	6.01391	5.42021	6.70002	7.1982	6.02481	3.74201	5.20984	6.82005	1.60407	3.0197	0.0994074	0.505891	6.78764	4.65363	1.21412	3.98459	0.956057	0.411426	4.0027	1.0072	1.926	1.1177	0.713696	1.18269	8.40143	3.90689	1.8953	0.356144	0.00863031	0.0257376	0.0071955	1.1177	0	0	0.0635029	0.077243
6797	9.25597	0.475085	6.23993	7.68011	3.01792	9.18324	9.93435	10.5915	7.4165	6.74187	7.2651	5.83693	4.64962	6.30688	5.81096	7.41083	7.23678	6.31325	4.17313	5.63023	7.27733	1.61824	2.6893	0.0994074	0.505891	6.65249	4.37504	0.831877	3.5509	1.35614	0.933573	4.42828	1.02857	1.62761	0.85599	0.963474	1.3505	9.41183	1.9486	0.943359	0.317304	0	0	0	0	0	0	0	0.0607392
6808	8.8175	1.5509	5.72137	7.25824	2.99095	9.07133	10.2111	10.1427	7.18031	6.3818	6.82655	5.40531	3.81558	6.13134	5.37295	6.61853	6.37487	6.15462	3.86691	5.31868	6.95907	1.22651	3.29278	0.0976108	0.516015	6.40242	4.66562	0.9855	4.19219	0.400538	0.739848	4.40667	0.659925	1.852	1.45418	0.678072	1.22033	8.58639	2.35332	0.709291	0.465713	0	0	0	0.258217	0	0.298658	0	0.100305
6816	9.30649	0.83996	6.04286	8.65277	3.0635	9.08284	9.95642	10.303	7.56377	6.50573	7.08958	5.6427	4.39025	6.01792	5.63256	7.40931	6.09677	5.96	4.02059	5.53138	7.12485	2.15381	3.27053	0.0976108	0.584963	7.31107	4.5509	0.799087	3.95884	0.632268	0.389567	4.51412	0.847997	1.16993	0.731183	0.722466	1.35614	8.6681	0.132248	0	0.0579701	0	0	0	0.0257376	0	0.0384362	0	0
6821	9.68722	0.0426443	5.69488	7.25937	2.01436	8.76914	9.69167	10.0903	6.91433	6.16148	6.71273	5.37469	4.11686	5.39917	5.41752	6.97281	6.82528	5.85	3.86987	5.31976	6.78005	1.76553	3.38267	0.176323	0.575312	6.95501	5.36492	0.613532	2.48285	1.23266	0.575312	4.51728	0.454176	1.9486	0.739848	0.678072	1.65535	9.0735	3.74416	1.42761	1.15704	0.123004	0.0717627	0	0.0854247	0	0.0482362	0.219091	0.151859
6822	8.70096	0.799087	5.86295	7.84185	3.02148	8.62062	9.86073	10.3368	6.96047	5.90063	6.56529	5.15664	3.86394	5.93003	5.37886	6.54504	6.78986	6.55044	3.72792	5.27277	6.58511	1.22651	1.82782	0.15056	0.485427	6.2854	4.51412	1.53107	4.36387	0.678072	0.739848	4.17552	1	1.62293	1.22651	0.678072	1.29866	9.07762	3.33056	1.71809	1.25701	0.051024	0.0635029	0	0.175045	0	0.102994	0.214125	0.177599
6876	9.40444	1.7866	5.74362	7.57561	2.88557	8.82493	10.0285	10.4462	7.56178	6.53107	7.17003	5.75995	4.37365	6.20301	5.73552	7.64501	7.56925	6.26228	4.17393	5.49538	7.18309	2.17632	2.70929	0.0840643	0.575312	6.66235	4.62293	1.03562	4.84398	0.15056	0.62293	5.04571	0.871844	1.70487	1.04264	0.978196	1.17632	9.32966	1.3505	0.657183	0.157044	0	0	0	0.0922074	0	0	0	0.0717627
6979	9.32308	0.0426443	5.58646	6.77663	3.10434	9.07946	9.51672	10.2906	7.20105	5.90424	6.35156	5.10476	3.80012	5.58015	5.34908	6.79429	7.50573	5.75942	3.66676	5.2211	6.67059	0.85599	3.08746	0.0426443	0.411426	6.45335	4.47703	2.51349	5.64184	0.83996	0.238787	4.63517	1.1177	2.09424	1.1375	1.0072	1.48027	8.38319	0.878137	0.381837	0.0813396	0.0299829	0	0.00288251	0.111031	0	0	0	0
7045	9.00352	1.62293	5.94111	7.61324	3.62877	9.30218	10.018	10.1512	7.01235	6.19948	6.5935	5.27128	4.03386	5.55275	5.4019	6.72506	6.84461	5.82655	3.91073	5.40735	6.82502	1.4489	3.38267	0.0426443	0.367371	6.71534	4.32337	1.36737	4.51665	0.748461	0.565597	4.42828	0.62293	1.76977	0.807355	0.823749	1.32193	9.47373	0.0976108	0	0	0	0.0214797	0	0	0.0172093	0.0285692	0	0.0635029
7063	9.21201	0.782409	5.93026	7.29948	2.67582	8.78927	9.84076	10.1765	7.18051	6.43296	7.0054	5.46238	4.14486	5.2211	5.58856	7.28161	7.39806	6.3844	3.99186	5.51317	7.15856	1.0072	3.58856	0.111031	0.389567	6.99887	4.51916	1.57531	4.06264	0.378512	0.250962	4.43696	0.9855	1.19535	1.1177	0.555816	1.28096	9.02531	3.54844	2.09761	1.4489	0.126973	0	0.0186342	0.199123	0	0.169925	0.23634	0.202888
7072	9.37626	0.9855	6.14078	7.36291	2.85599	8.83785	9.99078	10.0687	7.55121	6.28983	6.77347	5.22226	3.75382	5.74551	5.32876	7.14476	6.82579	5.75114	3.80941	5.2902	6.71452	1.47508	3.07895	0.0565835	0.555816	7.21781	4.56925	1.67356	4.53419	0.367371	0.604071	5.08704	0.505891	1.69599	0.910733	0.731183	1.20789	8.63851	3.45418	2.35896	1.79077	0.138814	0.0648829	0	0.410341	0	0.230203	0.313826	0.217851
7074	9.89025	1.79909	6.20848	7.50072	2.9222	8.78375	9.82427	9.92394	6.89215	6.06975	6.80361	5.2589	4.27202	5.71781	5.61383	7.52184	7.3672	6.03782	4.01792	5.51412	6.92541	0.815575	1.62761	0.0565835	0.516015	6.22786	4.57894	1.10434	3.45154	0.948601	0.356144	5.35685	0.722466	1.76553	1.02148	0.970854	1.33914	8.48615	4.96347	1.61824	3.54844	0.109695	0	0	1.9855	0	3.67807	0.0342157	0.0662614
7075	9.42909	1.60881	5.91504	7.37008	2.26604	8.83835	10.2268	10.4298	7.03243	6.03166	6.70266	5.32553	3.91839	5.76447	5.4019	6.89276	7.64378	5.77847	3.95791	5.03826	6.9279	1.36177	2.37573	0.0703893	0.389567	6.56148	4.48285	1.33914	4.15299	0.790772	0.687061	4.34554	0.847997	1.24489	0.970854	0.695994	1.18269	8.86481	1.59932	1.36177	0.137504	0.0690147	0	0.00432161	0	0	0.0551957	0	0
7085	9.06237	0.903038	5.56682	7.96844	2.65306	8.83488	10.202	9.98788	6.78267	5.87209	6.58841	4.74039	3.80529	5.51191	5.20203	6.70846	6.69919	5.87012	3.76235	5.26341	6.56849	1.41684	2.21723	0.0426443	0.432959	6.04199	4.58316	1.13093	3.5097	0.847997	0.722466	4.44162	0.731183	1.18269	1.07039	0.713696	1.47508	8.64021	1.13093	0.629473	0.209141	0.126973	0	0	0	0	0.0426443	0	0.041243
[truncated: 132 more columns]

## Sheet: Additional file 9_meat
Additional file 9. List of meat metabolites used as input in mixOmics following all filtering steps.
ID	Ala	Arg	Asn	Cit	Gln	Glu	Gly	His	Ile	Leu	Lys	Met	Orn	Phe	Pro	Ser	Thr	Trp	Tyr	Val	Ac-Orn	ADMA	SDMA	Carnosine	Creatinine	Dopamine	Histamine	t4-OH-Pro	Putrescine	Sarcosine	Spermidine	Spermine	Taurine	C0	C2	C3	C3-DC (C4-OH)	C3-OH	C3:1	C4	C4:1	C5	C5-DC (C6-OH)	C5-M-DC	C5-OH (C3-DC-M)	C5:1	C5:1-DC	C6 (C4:1-DC)	C6:1
6781	9.87115	5.22728	4.77663	1.3505	10.225	4.69153	7.61905	4.36317	5.43329	6.06717	4.58316	3.38128	3.55213	4.42895	6.32481	5.82909	6.06005	2.80323	5.15381	6.18963	1.52105	0.250962	0.516015	9.55637	6.77545	0.111031	2.29572	4.63981	1.57046	2.0072	0.516015	1.22033	7.78614	2.71809	1.33342	0.176323	0.0593553	0	0	0.409255	0	0.0908534	0.0328061	0.0840643	0.0745054	0	0.00144197	0	0
6796	9.98712	5.6837	5.26303	3.09085	10.3429	5.39472	7.93239	4.91791	6.16551	6.28799	5.13134	4.22497	4.13586	5.07767	6.67101	6.58767	6.06307	3.24945	5.41041	6.73268	1.38957	0.189034	0.321928	9.68452	6.76315	0.0840643	2.37295	4.57168	1.20789	1.61353	0.650765	1.60407	7.79604	2.64155	2.44361	0.445727	0	0	0	0.207893	0	0.305679	0	0.0648829	0	0.0328061	0	0.0299829	0
6797	9.78989	6.24355	5.68426	3.35614	9.94864	4.18903	7.68461	5.74551	5.98573	6.13853	5.12805	4.06437	3.96255	5.20242	6.89567	6.43029	6.19436	3.61824	5.45483	6.83983	1.34483	0.214125	0.286881	9.72499	7.083	0.124328	2.77189	4.26303	1.03562	0.83996	0.678072	1.82375	8.27882	0.0607392	0.0703893	0	0.015783	0	0	0	0	0.015783	0	0.0538064	0	0	0	0	0.0285692
6808	9.92736	5.88093	4.93074	3.67243	10.2909	5.42223	7.73796	5.38024	5.84775	6.17891	4.71094	3.98277	3.45022	4.851	6.7765	5.97613	6.25626	3.22959	5.14037	6.38007	1.25701	0.0840643	0.516015	9.43045	7.49482	0.0565835	2.37573	4.49442	1.84398	2.56316	0.389567	1.44361	7.93976	3.66676	1.60881	1.38957	0.128293	0.051024	0	0	0	0.117695	0.284514	0.205393	0.147958	0.0313952	0	0.134878	1.20163
6816	9.98992	5.84147	5.12681	3.64731	10.6568	3.85997	7.9479	5.40735	6.07125	6.399	5.25965	4.06178	4.19456	5.04177	7.28438	6.25776	6.02923	3.51602	5.36947	6.8596	2.13422	0.137504	0.505891	9.53582	6.82693	0.0565835	2.39506	4.78869	1.76977	1.81558	0.367371	1.60881	7.90026	3.54844	1.7866	1.46467	0.15056	0.0440443	0.0071955	0.258217	0.0370307	0.146655	0.210389	0.240009	0.178874	0	0.0426443	0.182692	1.07039
6821	10.1439	5.73552	5.06393	2.67807	10.4002	5.26716	7.89294	5.29278	5.8953	6.23573	5.0036	3.89142	3.97085	4.84649	7.06275	6.87221	6.42895	3.51728	5.19731	6.51159	1.73552	0.214125	0.475085	9.51191	7.05961	0.0840643	1.93357	4.66789	1.60407	1.88753	0.613532	1.94486	8.2785	7.15987	5.3147	3.63227	0.0662614	0.102994	0	3.88753	0.0328061	1.82375	0.323082	0.0468403	0.0328061	0.0786098	0.0551957	1.40054	0.15056
6822	9.87215	6.07339	5.85175	3.53854	11.0909	5.50589	8.32319	5.84725	5.8846	6.29957	5.28021	4.26978	4.82985	5.17033	7.06232	7.14659	6.52089	3.68818	5.56255	6.75529	1.35614	0.163499	0.495695	9.62556	7.56201	0.163499	2.32769	4.57713	1.52105	1.74846	0.641546	1.50589	7.76035	1.04963	0.547943	0	0	0	0.0229004	0.0621217	0	0	0	0.0621217	0	0.0593553	0	0.0271541	0.0384362
6876	9.50803	5.94486	5.11353	3.04614	10.3289	5.337	7.86944	5.6605	6.00338	6.38871	4.96763	4.21335	3.56438	5.06652	7.13597	6.60644	5.92386	3.29278	5.02104	6.74564	2.04963	0.0976108	0.432959	9.82477	6.9046	0	2.75275	4.852	1.32769	1.42223	0.575312	1.78241	8.32278	2.45418	1.52105	0.154454	0.0440443	0.00432161	0.00144197	0.119024	0	0	0.0468403	0.0935602	0	0	0	0	0
6979	10.0024	5.91193	5.61471	3.50843	9.72228	4.98732	7.95181	5.39951	6.1807	6.41532	5.02724	3.848	3.53854	5.18785	6.61279	6.23458	6.49969	3.86888	5.53699	6.74349	1.35614	0.238787	0.422233	9.65798	7.13873	0.226509	2.46205	4.44162	0.879706	2.07039	0.594549	1.65992	8.18691	0.121679	0.041243	0	0.0299829	0	0	0.0342157	0	0	0	0.0328061	0.0143553	0	0	0.0172093	0.0214797
7045	9.97978	6.07425	4.64847	3.34625	10.726	5.2032	7.91271	5.25096	6.04439	6.31216	5.28799	3.9514	3.63227	5.11228	6.94837	6.50795	6.25172	3.46728	5.34837	6.51065	1.39506	0.0976108	0.333424	9.59264	7.53667	0.0285692	2.26903	4.82477	1.79909	1.93357	0.432959	1.5509	8.35979	7.39232	5.71149	2.33914	0.0551957	0.0962619	0.0229004	3.35473	0.0186342	1.87578	0.329985	0.111031	0.0299829	0.0398403	0.051024	1.46989	0.104337
7063	9.89098	5.53916	4.91552	3.56803	9.93942	5.12184	7.55467	5.11145	5.77215	6.17033	5.23688	3.63923	3.96347	4.62234	6.53978	5.99932	6.28651	3.22497	5.0387	6.56651	0.739848	0.0840643	0.176323	9.67654	6.91001	0.575312	2.6017	4.22265	1.40054	2.27501	0.400538	1.38405	8.76597	3.07382	0.947853	0.380729	0.00288251	0.197865	0.0935602	0.461529	0.0426443	0.267835	0.192825	0.227741	0.24732	0.0551957	0.102994	0.200379	0.137504
7072	9.54197	4.95373	4.2555	2.98003	9.80813	5.55459	7.43404	4.93263	5.62615	5.86691	4.15623	3.67356	2.78241	4.33271	6.41058	5.91815	5.63488	2.90689	4.97499	6.34394	0.895303	0.0976108	0.226509	9.63954	7.11093	0	2.38681	5.12887	0.992768	1.852	0.31034	0.978196	8.25063	2.67807	1.4957	0.24245	0.0908534	0.0342157	0	0.422233	0	0.21661	0	0	0	0	0	0	0
7074	10.178	5.78267	5.51128	2.93168	9.81109	5.02547	8.07906	5.21257	5.98254	6.17393	5.19928	3.93263	3.30597	5.01033	6.96278	6.74093	6.61633	3.75061	5.5601	6.62717	0.933573	0.137504	0.367371	9.64497	6.9305	0.378512	1.87184	4.92505	1.53605	2.0072	0.641546	1.90304	8.09503	2.58015	1.51602	0.255803	0	0	0	0.255803	0.0186342	0.045443	0	0	0.0717627	0	0	0	0.0370307
7075	9.61649	5.79546	4.46989	1.63227	10.7234	4.57471	7.91193	4.853	5.60881	6.04308	4.62	3.95047	4.23496	4.70653	6.94462	6.85375	6.21742	3.1635	4.94486	6.62	0.941106	0.0703893	0.189034	9.78534	6.5947	0.111031	2.90111	4.66846	1.16993	1.35614	0.62293	1.83996	8.41752	2.65306	2.1375	0.418999	0.0328061	0	0.00144197	0.134878	0	0.15056	0.0621217	0	0	0	0.00144197	0	0
7085	10.0433	5.68454	4.9991	2.83188	10.5252	4.85699	7.79019	4.88069	5.69209	5.98436	4.79077	3.81762	3.98459	4.97269	6.75716	6.38974	5.93522	3.30889	5.15137	6.37903	1.63227	0.137504	0.516015	9.68399	7.33441	0.263034	2.53605	5.0751	1.04963	1.73985	0.536053	1.5509	8.38918	0.0881416	0.0468403	0.0662614	0	0	0	0	0	0.0114956	0	0.0468403	0.015783	0	0	0	0
[truncated: 127 more columns]

## Sheet: Additional file 10_plasma
Additional file 10. List of plasma metabolites used as input in mixOmics following all filtering steps.
ID	Ala	Arg	Asn	Asp	Cit	Gln	Glu	Gly	His	Ile	Leu	Lys	Met	Orn	Phe	Pro	Ser	Thr	Trp	Tyr	Val	Ac-Orn	Alpha-aaa	ADMA	SDMA	Carnosine	Creatinine	Kynurenine	Met-SO	t4-OH-Pro	Putrescine	Sarcosine	Serotonin	Taurine	C0	C2	C3	C3-DC (C4-OH)	C3-OH	C3:1	C4	C4:1	C5	C5-DC (C6-OH)	C5-M-DC	C5-OH (C3-DC-M)	C5:1	C5:1-DC	C6 (C4:1-DC)
6781	8.26346	6.88826	5.63778	4.09255	5.81378	8.98991	6.5089	8.95855	6.70625	7.5331	7.88905	7.31687	5.24755	5.92458	5.89458	6.84084	6.75756	6.64544	5.65277	6.69558	8.45705	2.16993	1.32769	0.748461	0.641546	5.22419	6.17513	2.88362	1.27501	5.30998	0.124328	2.11437	0.62293	5.86814	0.15056	0.0717627	0.0758749	0.0496308	0	0	0	0.00575927	0.0200577	0.0285692	0.0100637	0.0271541	0	0	0.00288251
6796	8.16556	6.51901	5.18706	3.50589	6.01636	8.96573	6.4353	8.65857	6.59216	7.13545	7.65148	6.63662	4.99774	5.52669	6.01681	6.62688	6.8363	6.66647	6.04767	6.47525	8.15188	1.33914	0.15056	0.731183	0.464668	5.20594	6.53278	2.88947	1.15056	4.86691	0.214125	1.91839	0.831877	5.70736	4.08746	2.10434	1.83592	0.144046	0.0482362	0	0.276199	0	0.178874	0.331132	0.225275	0.23634	0.126973	0	0.182692
6797	7.83901	7.37799	5.45352	3.87873	6.28983	9.04666	6.61589	8.84128	7.00045	7.31868	7.75796	7.39566	5.2555	6.09085	6.24717	6.88228	6.8485	6.38595	6.08002	6.24888	8.5738	1.82782	1.1635	0.536053	0.422233	5.11437	6.23055	2.94111	1.5509	4.75542	0.0703893	2.11103	0.526069	5.79051	8.26679	6.0268	3.79701	0.0579701	0.045443	0.0328061	4.50462	0.0579701	2.95233	0.386259	0.0635029	0.0799754	0.077243	0.0635029	1.65076
6808	7.8268	6.8189	5.26529	4.11853	6.2765	9.10037	6.51033	8.78947	6.73917	7.15937	7.4847	6.99333	5.20477	5.45746	6.03694	6.49153	6.85062	6.363	5.85947	6.43263	8.30697	1.52105	0.31034	0.62293	0.584963	5.16148	6.55903	2.8679	1.1177	4.83643	0.0976108	2.18903	0.432959	4.94533	1.64616	1.0635	0.136191	0.0621217	0	0	0.130931	0.00144197	0.0579701	0.0538064	0.0607392	0	0	0	0.0229004
6816	8.23946	6.98254	5.70044	4.18982	6.09445	8.91274	6.48671	8.75141	6.96359	7.36326	7.85593	7.43563	5.29866	5.79883	6.08002	6.71672	6.88753	6.46025	6.22651	6.58436	8.39167	2.16027	0.443607	0.594549	0.526069	5.58706	6.80993	3.03386	1.25701	4.96809	0.15056	2.18587	0.378512	5.57833	2.98732	1.27501	0.199123	0.0881416	0	0.00144197	0.159629	0	0.0949116	0	0.104337	0.0758749	0.0496308	0	0
6821	8.41832	6.77109	5.97613	4.12928	6.48204	9.02683	6.65363	9.05531	7.02525	7.51325	8.00546	7.36728	5.28021	5.8387	6.26622	7.04756	7.04603	6.82133	6.04221	6.7039	8.53204	1.92979	0.815575	0.632268	0.516015	5.37469	6.76474	2.87774	1.22033	4.85848	0.201634	2.0036	1.22651	5.24184	3.24489	2.24793	0.632268	0.0690147	0.0551957	0	0.276199	0	0.169925	0	0.0922074	0.045443	0	0	0
6822	7.972	6.57682	4.9364	3.58256	5.69014	8.42756	6.59335	8.56731	6.732	6.97797	7.46679	6.61383	4.91121	5.54535	6.24831	6.55536	6.60125	6.62717	5.55612	6.66164	8.04166	0.871844	1.48543	0.584963	0.526069	4.63285	6.09043	2.12763	1.36177	4.5472	0.0840643	2.16672	0.739848	4.49825	3.22651	2.38957	0.500802	0.0440443	0	0	0.181421	0	0.117695	0	0.0342157	0	0	0	0
6876	8.01686	7.5719	6.05463	3.90881	6.61648	9.30729	6.56773	8.87955	7.29269	7.35191	7.82585	7.63945	5.82934	6.30415	6.4522	7.2148	7.27929	6.97396	6.02835	6.68201	8.39047	2.11437	1.12433	0.695994	0.555816	5.37016	6.69864	2.52105	1.31615	5.44228	0.0703893	1.91456	0.389567	5.90905	4.52356	0.724214	1.15056	0.141433	0	0	0.593593	0	1.68706	0.0551957	0.0935602	0	0	0	0.403813
6979	8.27394	6.76713	5.6642	3.82273	6.30323	8.946	6.53091	8.97013	7.16541	7.13432	7.58969	6.94439	5.02591	5.68482	5.68173	6.84912	6.94837	6.46793	5.69738	6.30323	8.2988	1.5656	1.03562	0.536053	0.526069	5.51254	6.32751	2.57289	1.43829	5.1635	0.163499	2.08406	0.594549	5.59335	3.7761	2.29866	1.36177	0.116365	0.111031	0	0.15056	0	0.108357	0.183963	0.248535	0.0908534	0.00288251	0.0186342	0.271426
7045	8.59935	7.28383	6.16772	4.24565	5.82375	9.22759	6.8089	9.06156	7.08821	7.8051	8.16204	7.94181	5.55059	6.21742	6.41498	7.21917	7.17862	6.87909	6.33145	6.92398	8.58928	1.61353	0.910733	0.613532	0.555816	5.32481	6.55842	2.85	1.10434	5.18824	0.214125	1.87184	0.887525	5.63894	7.87036	5.59096	3.48543	0.0551957	0.157044	0.0313952	3.94486	0.0538064	1.69153	0.337996	0.0565835	0.0524159	0.102994	0.0356239	1.46467
7063	8.10774	7.29857	5.62469	3.98185	5.89069	9.21454	6.15684	8.86811	7.11041	7.31895	7.62702	7.64997	5.48607	5.7301	6.26772	6.86146	7.11374	7.05832	6.47654	6.49474	8.73071	1.13093	0.15056	0.565597	0.536053	5.43429	6.34359	3.01257	1.37851	4.97911	0.0840643	1.95233	0.536053	5.36562	7.02237	5.75489	2.18587	0.173767	0.0384362	0.0271541	3.82782	0.0426443	1.0635	0.608809	0.0881416	0.0384362	0.0867838	0.041243	2.02148
7072	8.3505	6.85699	5.33985	4.07553	5.63604	9.10735	7.04843	8.86087	7.14863	7.05658	7.51041	6.90207	5.23534	5.29793	6.08002	6.98083	6.94848	6.20555	5.96093	6.4694	8.07414	1.58976	1.15056	0.613532	0.565597	5.52105	6.60333	2.64616	0.604071	5.79701	0.275007	2.52607	0.555816	5.9607	2.14731	1.55582	0.0786098	0.14274	0	0	0.215368	0	0	0	0.0607392	0.0398403	0.0186342	0.0186342	0
7074	8.11114	6.49249	5.39917	3.70044	5.69181	8.6405	6.43095	8.76019	6.53169	6.96185	7.34961	6.70653	4.91409	5.21956	5.88338	6.62804	6.80826	6.42307	5.47606	6.26716	8.06226	1.16993	0.15056	0.650765	0.555816	4.92695	6.07489	3.39369	0.782409	5.04963	0.275007	2.12433	1.15704	5.44956	3.24336	1.19535	0.520045	0.051024	0	0	0.182692	0.0271541	0	0	0	0	0.0648829	0.00288251	0.00288251
7075	7.60718	6.0505	5.23649	3.73985	5.64126	8.32917	6.22014	8.59645	6.17333	6.76394	7.23352	6.44923	4.57289	4.99729	5.91767	6.19081	6.37487	6.13627	5.90159	5.8515	7.87873	1.19535	1.28096	0.678072	0.545968	4.92742	6.73958	2.74201	0.970854	4.82731	0.0840643	1.79494	0.782409	6.04133	2.67356	2.42761	0.190299	0	0.045443	0	0.149259	0	0.100305	0	0.0593553	0	0	0.00144197	0.0635029
7085	8.3626	6.57713	5.41109	3.91456	5.58466	8.93634	6.5509	8.90644	6.73931	7.20906	7.53566	6.62293	5.19495	5.34802	5.90857	6.68089	6.53854	6.31198	5.58976	6.32751	8.0575	1.81558	0.815575	0.713696	0.604071	5.0036	6.30104	3.10601	1.39506	5.34554	0.124328	1.82782	0.918386	5.22497	3.17153	2.5008	0.689746	0.0703893	0.0257376	0	0.166073	0	0.24732	0.041243	0	0.0690147	0.0426443	0.00144197	0.0813396
[truncated: 128 more columns]
